# Supplementary material for: Genome-Wide Association and RNA-Seq Analyses Reveal a Potential Candidate Gene Related to Oil Content in Soybean Seeds
Source: Int J Mol Sci. 2024 Jul 25;25(15):8134. doi: 10.3390/ijms25158134 (PMC11311756; doi:10.3390/ijms25158134)
Supplement: Supplementary file 1 [file ijms-25-08134-s001.zip]

Archive with 5 entries (5 files):
- TableS1 and Figures S1-S4.pdf
- TableS2.xlsx
- TableS3.xlsx
- TableS4.xlsx
- TableS5.xlsx
