# Supplementary material for: Genome-Wide Association and RNA-Seq Analyses Reveal a Potential Candidate Gene Related to Oil Content in Soybean Seeds
Source: Int J Mol Sci. 2024 Jul 25;25(15):8134. doi: 10.3390/ijms25158134 (PMC11311756; doi:10.3390/ijms25158134)
Supplement: Supplementary file 1 [file ijms-25-08134-s001.zip › TableS2.xlsx]

## Sheet: Sheet1
TableS2. Genes in 100 kbp flanking regions of peak SNP associated with oil content of soybean
Location	Locus name	Gene number	Log2FC	Chr.	5' position of gene	3' position of gene	Arabidopsis	Gene annotation
E3	rs37347397	Glyma.10G140000	NA	Chr10	37350249	37353278	AT1G02330.1	NA
E2/E1	rs24670157	Glyma.15G201600	NA	Chr15	24760947	24768394	AT1G04200.1	NA
E2/E1	rs24670157	Glyma.15G201000	-7.71	Chr15	24616351	24616873	AT1G21280.1	NA
E3/E1	rs29978290	Glyma.09G123500	1.01	Chr09	29906924	29928108	AT1G23230.2	NA
E3	rs37347397	Glyma.10G140300	NA	Chr10	37376049	37376726	AT1G24160.1	NA
E2/E1	rs28963005	Glyma.13G175300	NA	Chr13	28997302	28999400	AT1G28400.1	NA
E2	rs1251586	Glyma.17G018400	NA	Chr17	1385326	1385926	AT1G49000.1	NA
E3	rs1731411	Glyma.14G024000	NA	Chr14	1718621	1723131	AT1G50660.1	NA
E2	rs57089675	Glyma.18G293000	NA	Chr18	57118188	57121762	AT1G60640.1	NA
E3	rs9691814	Glyma.01G064500	NA	Chr01	9686112	9687201	AT1G69050.1	NA
E2	rs57089675	Glyma.18G292100	NA	Chr18	57059121	57059755	AT2G01300.1	NA
E2	rs4477127	Glyma.01G040500	NA	Chr01	4380966	4383169	AT2G02590.1	NA
E3	rs34585918	Glyma.12G185100	NA	Chr12	34623484	34624905	AT2G13770.1	NA
E3	rs34585918	Glyma.12G185100	NA	Chr12	34623484	34624905	AT2G13770.1	NA
E3	rs34654632	Glyma.12G185100	NA	Chr12	34623484	34624905	AT2G13770.1	NA
E2/E1	rs917378	Glyma.12G185100	NA	Chr12	34623484	34624905	AT2G13770.1	NA
E1	rs4964805	Glyma.02G054900	NA	Chr02	4969683	4970505	AT2G18210.1	NA
E1	rs4964805	Glyma.02G055000	NA	Chr02	4974147	4975335	AT2G18210.1	NA
E3/E1	rs10499458	Glyma.10G084600	2.38	Chr10	10508547	10509944	AT2G27180.1	NA
E2	rs57089675	Glyma.18G292500	NA	Chr18	57082918	57084004	AT2G29880.1	NA
E3/E1	rs39714349	Glyma.10G164000	NA	Chr10	39773910	39774726	AT2G31345.1	NA
E2	rs38563127	Glyma.02G201500	NA	Chr02	38550260	38558212	AT2G36145.1	NA
E2	rs38563127	Glyma.02G201900	NA	Chr02	38654370	38655465	AT2G36145.1	NA
E3/E2/E1	rs39790117	Glyma.03G185300	NA	Chr03	39721226	39724476	AT2G36835.1	NA
E2	rs8406199	Glyma.02G093800	NA	Chr02	8383112	8391839	AT2G39580.1	NA
E3	rs8406199	Glyma.02G093800	NA	Chr02	8383112	8391839	AT2G39580.1	NA
E2	rs57089675	Glyma.18G293500	NA	Chr18	57158122	57158981	AT2G47485.1	NA
E2	rs57089675	Glyma.18G293600	NA	Chr18	57163612	57164439	AT2G47485.1	NA
E3	rs44446658	Glyma.20G208000	NA	Chr20	44464830	44472932	AT3G01810.2	NA
E3/E2/E1	rs35631359	Glyma.10G132400	NA	Chr10	35707312	35711577	AT3G04310.1	NA
E2	rs1251586	Glyma.17G017000	NA	Chr17	1265847	1266959	AT3G06145.1	NA
E2	rs1251586	Glyma.17G017200	1.86	Chr17	1279836	1282482	AT3G06150.1	NA
E2	rs8406199	Glyma.02G093600	NA	Chr02	8334385	8351779	AT3G12590.1	NA
E3	rs8406199	Glyma.02G093600	NA	Chr02	8334385	8351779	AT3G12590.1	NA
E2/E1	rs28963005	Glyma.13G175400	2.24	Chr13	29013023	29016673	AT3G17950.1	NA
E3	rs1731411	Glyma.14G024100	NA	Chr14	1724080	1727463	AT3G20490.1	NA
E3	rs34585918	Glyma.12G184800	NA	Chr12	34615221	34617448	AT3G44450.1	NA
E3	rs34585918	Glyma.12G184800	NA	Chr12	34615221	34617448	AT3G44450.1	NA
E3	rs34654632	Glyma.12G184800	NA	Chr12	34615221	34617448	AT3G44450.1	NA
E2/E1	rs917378	Glyma.12G184800	NA	Chr12	34615221	34617448	AT3G44450.1	NA
E3	rs18196571	Glyma.17G175000	NA	Chr17	18261870	18270890	AT3G50370.1	NA
E2	rs38563127	Glyma.02G202000	NA	Chr02	38655715	38659714	AT3G52610.1	NA
E2	rs57089675	Glyma.18G291400	NA	Chr18	56998649	56999338	AT3G55420.1	NA
E3	rs37347397	Glyma.10G140500	NA	Chr10	37382437	37397299	AT3G62010.1	NA
E2/E1	rs917378	Glyma.12G183000	1.19	Chr12	34389090	34393289	AT4G04190.1	NA
E3	rs1731411	Glyma.14G025500	NA	Chr14	1828278	1829575	AT4G21780.1	NA
E3	rs1731411	Glyma.14G025100	NA	Chr14	1791899	1797356	AT4G27020.1	NA
E3	rs36025778	Glyma.12G199500	NA	Chr12	36084203	36085916	AT4G28100.1	NA
E2	rs19738745	Glyma.08G235100	NA	Chr08	19745904	19746936	AT4G34600.1	NA
E3	rs37347397	Glyma.10G140400	NA	Chr10	37378233	37380252	AT5G03050.1	NA
E3	rs34654632	Glyma.12G186000	1.98	Chr12	34690356	34692672	AT5G09225.1	NA
E3	rs34654632	Glyma.12G186000	1.9852	Chr12	34690356	34692672	AT5G09225.1	NA
E2/E1	rs917378	Glyma.12G186000	1.9852	Chr12	34690356	34692672	AT5G09225.1	NA
E2	rs8406199	Glyma.02G094400	NA	Chr02	8456849	8462222	AT5G13660.1	NA
E3	rs8406199	Glyma.02G094400	NA	Chr02	8456849	8462222	AT5G13660.1	NA
E2/E1	rs917378	Glyma.12G014000	1.4845	Chr12	1010585	1015652	AT5G17510.1	NA
E3	rs34585918	Glyma.12G184600	NA	Chr12	34599428	34602903	AT5G18250.1	NA
E3	rs34585918	Glyma.12G184600	NA	Chr12	34599428	34602903	AT5G18250.1	NA
E3	rs34585918	Glyma.12G184600	NA	Chr12	34599428	34602903	AT5G18250.1	NA
E2/E1	rs917378	Glyma.12G184600	NA	Chr12	34599428	34602903	AT5G18250.1	NA
E3/E1	rs32815793	Glyma.04G150400	NA	Chr04	32885864	32887821	AT5G19970.1	NA
E3/E1	rs10499458	Glyma.10G084300	NA	Chr10	10477398	10482626	AT5G26760.2	NA
E2	rs57089675	Glyma.18G292000	NA	Chr18	57055379	57055699	AT5G38060.1	NA
E3	rs1731411	Glyma.14G025400	NA	Chr14	1827049	1830067	AT5G54850.1	NA
E2/E1	rs28963005	Glyma.13G175800	NA	Chr13	29035746	29040360	AT5G64680.1	NA
E3/E2/E1	rs33193693	Glyma.11G236500	NA	Chr11	33141162	33141706	AT5G65207.1	NA
E1	rs4964805	Glyma.02G053800	NA	Chr02	4894950	4902644	AT5G66420.2	NA
E1	rs4964805	Glyma.02G054400	9.0498	Chr02	4934648	4936744	AT5G66440.1	NA
E3	rs18196571	Glyma.17G174600	NA	Chr17	18200851	18202034	AT5G67020.1	NA
E2/E1	rs40773008	Glyma.15G223900	NA	Chr15	40781411	40784351	AT1G76690.1	12-oxophytodienoate reductase 2
E2	rs8406199	Glyma.02G094300	NA	Chr02	8448455	8455698	AT3G55410.1	2-oxoglutarate dehydrogenase, E1 component
E3	rs8406199	Glyma.02G094300	NA	Chr02	8448455	8455698	AT3G55410.1	2-oxoglutarate dehydrogenase, E1 component
E2	rs4477127	Glyma.01G041500	NA	Chr01	4485002	4490713	AT1G27070.1	5\'-AMP-activated protein kinase-related
E2/E1	rs917378	Glyma.12G182800	NA	Chr12	34385415	34387011	AT3G44590.1	60S acidic ribosomal protein family
E2/E1	rs917378	Glyma.12G011200	NA	Chr12	822453	826257	AT2G41540.1	6-phosphogluconate dehydrogenase family protein
E3	rs34585918	Glyma.12G183800	NA	Chr12	34487527	34488763	AT2G27580.1	A20/AN1-like zinc finger family protein
E2/E1	rs917378	Glyma.12G183800	NA	Chr12	34487527	34488763	AT2G27580.1	A20/AN1-like zinc finger family protein
E2/E1	rs917378	Glyma.12G183700	NA	Chr12	34470517	34477475	AT2G27600.1	AAA-type ATPase family protein
E3	rs37347397	Glyma.10G139300	NA	Chr10	37310023	37316796	AT4G01660.1	ABC transporter 1
E3/E1	rs39714349	Glyma.10G162900	NA	Chr10	39705078	39706689	AT1G08780.1	ABI3-interacting protein 3
E1	rs2147095	Glyma.08G027600	NA	Chr08	2200021	2207704	AT5G35360.1	acetyl Co-enzyme a carboxylase biotin carboxylase subunit
E3	rs9691814	Glyma.01G064600	NA	Chr01	9691823	9695967	AT1G69040.2	ACT domain repeat 4
E3/E2/E1	rs35979450	Glyma.12G198500	NA	Chr12	35984627	35988724	AT1G11360.1	Adenine nucleotide alpha hydrolases-like superfamily protein
E3/E2/E1	rs35979450	Glyma.12G198500	NA	Chr12	35984627	35988724	AT1G11360.1	Adenine nucleotide alpha hydrolases-like superfamily protein
E3/E1	rs10499458	Glyma.10G084700	NA	Chr10	10550056	10550838	AT5G60440.1	AGAMOUS-like 62
E3/E1	rs10499458	Glyma.10G084800	NA	Chr10	10573988	10574509	AT5G60440.1	AGAMOUS-like 62
E3	rs44446658	Glyma.20G208900	NA	Chr20	44515584	44524365	AT3G23310.1	AGC (cAMP-dependent, cGMP-dependent and protein kinase C) kinase family protein
E3/E2/E1	rs33193693	Glyma.11G236200	NA	Chr11	33108393	33112483	AT4G39660.1	alanine:glyoxylate aminotransferase 2
E3/E1	rs39714349	Glyma.10G163500	NA	Chr10	39742349	39744332	AT3G04620.1	Alba DNA/RNA-binding protein
E3	rs53468862	Glyma.18G248000	NA	Chr18	53508566	53510336	AT2G44730.1	Alcohol dehydrogenase transcription factor Myb/SANT-like family protein
E3	rs53468862	Glyma.18G248300	NA	Chr18	53526586	53534541	AT1G79500.1	Aldolase-type TIM barrel family protein
E1	rs4964805	Glyma.02G054800	1.1158	Chr02	4956488	4965321	AT2G36230.1	Aldolase-type TIM barrel family protein
E3/E2/E1	rs39790117	Glyma.03G185500	NA	Chr03	39736597	39738758	AT1G08080.1	alpha carbonic anhydrase 7
E3/E2/E1	rs39790117	Glyma.03G185600	NA	Chr03	39744112	39746541	AT1G08080.1	alpha carbonic anhydrase 7
E2	rs1251586	Glyma.17G018500	NA	Chr17	1390238	1392631	AT3G23570.1	alpha/beta-Hydrolases superfamily protein
E2	rs1251586	Glyma.17G018000	NA	Chr17	1356482	1359665	AT3G23600.1	alpha/beta-Hydrolases superfamily protein
E2	rs1251586	Glyma.17G018100	NA	Chr17	1361508	1365548	AT3G23600.1	alpha/beta-Hydrolases superfamily protein
E2	rs1251586	Glyma.17G018200	NA	Chr17	1367994	1374011	AT3G23600.1	alpha/beta-Hydrolases superfamily protein
E3	rs34585918	Glyma.12G184400	1.5113	Chr12	34559090	34566079	AT3G44510.2	alpha/beta-Hydrolases superfamily protein
E3	rs34585918	Glyma.12G184400	1.5113	Chr12	34559090	34566079	AT3G44510.2	alpha/beta-Hydrolases superfamily protein
E3	rs34585918	Glyma.12G184400	1.5113	Chr12	34559090	34566079	AT3G44510.2	alpha/beta-Hydrolases superfamily protein
E2/E1	rs917378	Glyma.12G184400	1.5113	Chr12	34559090	34566079	AT3G44510.2	alpha/beta-Hydrolases superfamily protein
E2/E1	rs917378	Glyma.12G184400	1.5113	Chr12	34559090	34566079	AT3G44510.2	alpha/beta-Hydrolases superfamily protein
E2	rs1251586	Glyma.17G019100	NA	Chr17	1422218	1432822	AT4G14290.1	alpha/beta-Hydrolases superfamily protein
E1	rs4964805	Glyma.02G055200	NA	Chr02	4994240	4997499	AT4G36530.2	alpha/beta-Hydrolases superfamily protein
E2	rs1251586	Glyma.17G017300	NA	Chr17	1287006	1294473	AT5G19050.1	alpha/beta-Hydrolases superfamily protein
E3	rs34585918	Glyma.12G184300	NA	Chr12	34553293	34556754	AT5G22460.1	alpha/beta-Hydrolases superfamily protein
E3	rs34585918	Glyma.12G184300	NA	Chr12	34553293	34556754	AT5G22460.1	alpha/beta-Hydrolases superfamily protein
E2/E1	rs917378	Glyma.12G184300	NA	Chr12	34553293	34556754	AT5G22460.1	alpha/beta-Hydrolases superfamily protein
E2/E1	rs917378	Glyma.12G184300	NA	Chr12	34553293	34556754	AT5G22460.1	alpha/beta-Hydrolases superfamily protein
E3/E2/E1	rs35631359	Glyma.10G132300	-2.3638	Chr10	35668842	35671026	AT4G13510.1	ammonium transporter 1;1
E1	rs4964805	Glyma.02G055400	NA	Chr02	5001550	5004517	AT2G18290.1	anaphase promoting complex 10
E3	rs3534128	Glyma.16G038200	NA	Chr16	3593536	3595987	AT2G31820.1	Ankyrin repeat family protein
E3	rs53468862	Glyma.18G247600	NA	Chr18	53482912	53483758	AT5G51160.1	Ankyrin repeat family protein
E3	rs53468862	Glyma.18G247700	NA	Chr18	53487748	53488271	AT5G51160.1	Ankyrin repeat family protein
E3	rs30791229	Glyma.19G086600	NA	Chr19	30792999	30802186	AT3G01780.1	ARM repeat superfamily protein
E3	rs1731411	Glyma.14G024600	1.3112	Chr14	1755937	1778895	AT3G06530.2	ARM repeat superfamily protein
E1	rs4964805	Glyma.02G055500	NA	Chr02	5005164	5009407	AT4G36550.1	ARM repeat superfamily protein
E2	rs1251586	Glyma.17G019000	-2.1907	Chr17	1417479	1421130	AT5G18980.1	ARM repeat superfamily protein
E3/E2/E1	rs33193693	Glyma.11G238300	-3.6439	Chr11	33270737	33275319	AT2G22250.2	aspartate aminotransferase
E3/E2/E1	rs33193693	Glyma.11G238200	-2.9341	Chr11	33266422	33269418	AT2G22250.2	aspartate aminotransferase
E3	rs53468862	Glyma.18G247300	NA	Chr18	53463296	53470011	AT4G38510.5	ATPase, V1 complex, subunit B protein
E2/E1	rs917378	Glyma.12G011100	NA	Chr12	819389	819598	AT1G27770.1	autoinhibited Ca2+-ATPase 1
E3	rs42357728	Glyma.19G163500	NA	Chr19	42435811	42443348	AT2G31260.1	autophagy 9 (APG9)
E3/E2/E1	rs35979450	Glyma.12G197800	NA	Chr12	35892655	35896825	AT4G27260.1	Auxin-responsive GH3 family protein
E2	rs1251586	Glyma.17G019200	NA	Chr17	1440228	1441338	AT5G18970.1	AWPM-19-like family protein
E3/E1	rs39714349	Glyma.10G162200	1.3897	Chr10	39644691	39647448	AT5G28750.1	Bacterial sec-independent translocation protein mttA/Hcf106
E3	rs53468862	Glyma.18G246400	NA	Chr18	53390263	53393453	AT5G48380.1	BAK1-interacting receptor-like kinase 1
E2	rs8406199	Glyma.02G094000	NA	Chr02	8406684	8410291	AT1G31050.1	basic helix-loop-helix (bHLH) DNA-binding superfamily protein
E3	rs8406199	Glyma.02G094000	NA	Chr02	8406684	8410291	AT1G31050.1	basic helix-loop-helix (bHLH) DNA-binding superfamily protein
E3/E1	rs39714349	Glyma.10G162300	NA	Chr10	39649880	39654979	AT4G02590.1	basic helix-loop-helix (bHLH) DNA-binding superfamily protein
E1	rs29415473	Glyma.05G110700	1.24	Chr05	29399811	29402443	AT4G37850.1	basic helix-loop-helix (bHLH) DNA-binding superfamily protein
E1	rs29415473	Glyma.05G110600	NA	Chr05	29340394	29344009	AT4G37850.1	basic helix-loop-helix (bHLH) DNA-binding superfamily protein
E1	rs29415473	Glyma.05G110900	NA	Chr05	29512460	29514964	AT4G37850.1	basic helix-loop-helix (bHLH) DNA-binding superfamily protein
E3	rs53468862	Glyma.18G246200	NA	Chr18	53371967	53376608	AT4G37850.1	basic helix-loop-helix (bHLH) DNA-binding superfamily protein
E3/E2/E1	rs35979450	Glyma.12G198400	-1.5315	Chr12	35970558	35971945	AT4G27310.1	B-box type zinc finger family protein
E3/E2/E1	rs35979450	Glyma.12G198400	-1.5315	Chr12	35970558	35971945	AT4G27310.1	B-box type zinc finger family protein
E3	rs38930326	Glyma.18G166700	1.3631	Chr18	39022943	39028645	AT3G07190.1	B-cell receptor-associated protein 31-like
E3	rs18054299	Glyma.09G099400	NA	Chr09	18035307	18039817	AT3G42170.1	BED zinc finger ;hAT family dimerisation domain
E3	rs18196571	Glyma.17G175200	NA	Chr17	18295671	18297352	AT3G42170.1	BED zinc finger ;hAT family dimerisation domain
E3	rs42357728	Glyma.19G162700	NA	Chr19	42345366	42349099	AT3G58170.1	BET1P/SFT1P-like protein 14A
E3	rs44446658	Glyma.20G208400	-6.9464	Chr20	44484495	44484902	AT1G62510.1	Bifunctional inhibitor/lipid-transfer protein/seed storage 2S albumin superfamily protein
E3	rs44446658	Glyma.20G208300	NA	Chr20	44482037	44482435	AT1G62510.1	Bifunctional inhibitor/lipid-transfer protein/seed storage 2S albumin superfamily protein
E3/E2/E1	rs35631359	Glyma.10G132500	NA	Chr10	35722802	35723876	AT3G18280.1	Bifunctional inhibitor/lipid-transfer protein/seed storage 2S albumin superfamily protein
E3/E2/E1	rs11758049	Glyma.11G150000	NA	Chr11	11703713	11706254	AT4G30880.1	Bifunctional inhibitor/lipid-transfer protein/seed storage 2S albumin superfamily protein
E3/E2/E1	rs33193693	Glyma.11G237800	NA	Chr11	33241012	33251152	AT2G22125.1	binding
E3	rs3534128	Glyma.16G036400	NA	Chr16	3459878	3464461	AT3G03740.1	BTB-POZ and MATH domain 4
E3	rs3534128	Glyma.16G036600	NA	Chr16	3482026	3483721	AT3G03740.1	BTB-POZ and MATH domain 4
E3	rs3534128	Glyma.16G036700	NA	Chr16	3487100	3489736	AT3G03740.1	BTB-POZ and MATH domain 4
E3	rs3534128	Glyma.16G036800	NA	Chr16	3490887	3497439	AT5G21010.1	BTB-POZ and MATH domain 5
E3	rs34585918	Glyma.12G184500	NA	Chr12	34579255	34588903	AT1G08320.1	bZIP transcription factor family protein
E3	rs34585918	Glyma.12G184500	NA	Chr12	34579255	34588903	AT1G08320.1	bZIP transcription factor family protein
E3	rs34585918	Glyma.12G184500	NA	Chr12	34579255	34588903	AT1G08320.1	bZIP transcription factor family protein
E2/E1	rs917378	Glyma.12G184500	NA	Chr12	34579255	34588903	AT1G08320.1	bZIP transcription factor family protein
E3/E1	rs39714349	Glyma.10G162100	1.5272	Chr10	39640647	39643833	AT5G28770.2	bZIP transcription factor family protein
E3/E2/E1	rs33193693	Glyma.11G236300	NA	Chr11	33112560	33118486	AT5G65210.1	bZIP transcription factor family protein
E2	rs8406199	Glyma.02G094500	NA	Chr02	8467740	8468598	AT2G37430.1	C2H2 and C2HC zinc fingers superfamily protein
E3	rs8406199	Glyma.02G094500	NA	Chr02	8467740	8468598	AT2G37430.1	C2H2 and C2HC zinc fingers superfamily protein
E3	rs42357728	Glyma.19G162600	NA	Chr19	42337724	42338367	AT5G43540.1	C2H2 and C2HC zinc fingers superfamily protein
E3/E2/E1	rs39790117	Glyma.03G186100	NA	Chr03	39786986	39787849	AT2G28200.1	C2H2-type zinc finger family protein
E3/E1	rs10499458	Glyma.10G084000	NA	Chr10	10449002	10454679	AT5G04870.1	calcium dependent protein kinase 1
E3	rs34585918	Glyma.12G185400	NA	Chr12	34646460	34649191	AT2G27480.1	Calcium-binding EF-hand family protein
E3	rs34654632	Glyma.12G185400	NA	Chr12	34646460	34649191	AT2G27480.1	Calcium-binding EF-hand family protein
E3	rs34654632	Glyma.12G185400	NA	Chr12	34646460	34649191	AT2G27480.1	Calcium-binding EF-hand family protein
E2/E1	rs917378	Glyma.12G185400	NA	Chr12	34646460	34649191	AT2G27480.1	Calcium-binding EF-hand family protein
E3/E2/E1	rs35979450	Glyma.12G197900	NA	Chr12	35914192	35915205	AT2G46600.1	Calcium-binding EF-hand family protein
E3	rs44446658	Glyma.20G208500	NA	Chr20	44486963	44503040	AT5G28850.2	Calcium-binding EF-hand family protein
E3/E1	rs29978290	Glyma.09G124200	4.2192	Chr09	30055462	30058048	AT1G70670.1	Caleosin-related family protein
E3/E1	rs29978290	Glyma.09G123800	NA	Chr09	30003271	30006728	AT1G70680.1	Caleosin-related family protein
E3	rs1731411	Glyma.14G023500	NA	Chr14	1669047	1673690	AT3G20410.1	calmodulin-domain protein kinase 9
E3	rs44446658	Glyma.20G208800	NA	Chr20	44506915	44513367	AT4G14340.1	casein kinase I
E3	rs18054299	Glyma.09G099500	-3.5465	Chr09	18099034	18105167	AT1G16310.1	Cation efflux family protein
E3	rs3534128	Glyma.16G036300	NA	Chr16	3446149	3454272	AT3G03720.1	cationic amino acid transporter 4
E2	rs1251586	Glyma.17G017700	NA	Chr17	1340535	1360280	AT4G14240.1	CBS domain-containing protein with a domain of unknown function (DUF21)
E2	rs19738745	Glyma.08G235700	NA	Chr08	19826671	19830148	AT3G48750.1	cell division control 2
E3	rs34585918	Glyma.12G184000	NA	Chr12	34538899	34540351	AT2G27550.1	centroradialis
E3	rs34585918	Glyma.12G184000	NA	Chr12	34538899	34540351	AT2G27550.1	centroradialis
E2/E1	rs917378	Glyma.12G184000	NA	Chr12	34538899	34540351	AT2G27550.1	centroradialis
E2/E1	rs917378	Glyma.12G184000	NA	Chr12	34538899	34540351	AT2G27550.1	centroradialis
E3	rs9691814	Glyma.01G064400	NA	Chr01	9624961	9631570	AT1G69060.1	Chaperone DnaJ-domain superfamily protein
E1	rs4964805	Glyma.02G055100	2.7247	Chr02	4977623	4984152	AT4G36520.1	Chaperone DnaJ-domain superfamily protein
E2	rs38563127	Glyma.02G201600	NA	Chr02	38561011	38565244	AT5G06130.2	chaperone protein dnaJ-related
E3/E2/E1	rs39790117	Glyma.03G185700	NA	Chr03	39751260	39753385	AT5G22920.1	CHY-type/CTCHY-type/RING-type Zinc finger protein
E3	rs18218600	Glyma.11G170700	NA	Chr11	18313678	18328202	AT5G23880.1	cleavage and polyadenylation specificity factor 100
E1	rs1843998	Glyma.09G022200	NA	Chr09	1768807	1778364	AT1G30460.1	cleavage and polyadenylation specificity factor 30
E2	rs57089675	Glyma.18G291900	NA	Chr18	57051780	57054618	AT1G66670.1	CLP protease proteolytic subunit 3
E3	rs3534128	Glyma.16G038300	NA	Chr16	3617280	3622647	AT5G17920.1	Cobalamin-independent synthase family protein
E2/E1	rs917378	Glyma.12G013000	NA	Chr12	934229	940832	AT5G51430.1	conserved oligomeric Golgi complex component-related / COG complex component-related
E3	rs42357728	Glyma.19G163300	1.225	Chr19	42403172	42411740	AT2G31280.1	conserved peptide upstream open reading frame 7
E3	rs44446658	Glyma.20G207700	NA	Chr20	44437584	44452068	AT5G43310.2	COP1-interacting protein-related
E2/E1	rs40773008	Glyma.15G223700	NA	Chr15	40768309	40768563	AT1G04400.1	cryptochrome 2
E2	rs19738745	Glyma.08G234900	1.729	Chr08	19715680	19727680	AT1G16330.1	cyclin b3;1
E3/E2/E1	rs35979450	Glyma.12G199300	4.0661	Chr12	36059718	36062396	AT4G03270.1	Cyclin D6;1
E3	rs36025778	Glyma.12G199300	4.0661	Chr12	36059718	36062396	AT4G03270.1	Cyclin D6;1
E3	rs53468862	Glyma.18G247800	NA	Chr18	53497634	53499528	AT2G44740.1	cyclin p4;1
E1	rs2147095	Glyma.08G027000	NA	Chr08	2159073	2166507	AT2G07050.1	cycloartenol synthase 1
E2/E1	rs40773008	Glyma.15G223600	NA	Chr15	40694344	40709542	AT2G07050.1	cycloartenol synthase 1
E2/E1	rs917378	Glyma.12G182700	NA	Chr12	34377747	34383622	AT3G44600.1	cyclophilin71
E3	rs44446658	Glyma.20G207000	NA	Chr20	44394106	44401109	AT4G22340.3	cytidinediphosphate diacylglycerol synthase 2
E1	rs4964805	Glyma.02G053600	NA	Chr02	4889654	4892206	AT3G50930.1	cytochrome BC1 synthesis
E3	rs53468862	Glyma.18G246300	NA	Chr18	53381472	53384215	AT4G10040.1	cytochrome c-2
E2/E1	rs917378	Glyma.12G013700	NA	Chr12	996838	998367	AT2G12190.1	Cytochrome P450 superfamily protein
E1	rs2147095	Glyma.08G026900	NA	Chr08	2134100	2137859	AT5G36110.1	cytochrome P450, family 716, subfamily A, polypeptide 1
E1	rs4964805	Glyma.02G053700	NA	Chr02	4895041	4896292	AT1G19630.1	cytochrome P450, family 722, subfamily A, polypeptide 1
E3	rs42357728	Glyma.19G162100	-1.3169	Chr19	42275657	42277195	AT5G63450.1	cytochrome P450, family 94, subfamily B, polypeptide 1
E2/E1	rs917378	Glyma.12G011400	NA	Chr12	831481	834416	AT3G63440.1	cytokinin oxidase/dehydrogenase 6
E3	rs1731411	Glyma.14G024300	NA	Chr14	1740362	1745905	AT5G54910.1	DEA(D/H)-box RNA helicase family protein
E3	rs37347397	Glyma.10G140900	NA	Chr10	37421265	37427610	AT5G26742.1	DEAD box RNA helicase (RH3)
E3	rs34654632	Glyma.12G186600	1.0087	Chr12	34727876	34733210	AT1G08370.1	decapping 1
E3/E2/E1	rs11758049	Glyma.11G149900	NA	Chr11	11697964	11700748	AT2G41430.1	dehydration-induced protein (ERD15)
E3	rs3534128	Glyma.16G038000	NA	Chr16	3586151	3587499	AT1G54410.1	dehydrin family protein
E3	rs18218600	Glyma.11G170100	3.1552	Chr11	18127748	18139401	AT1G01040.2	dicer-like 1
E2/E1	rs24670157	Glyma.15G201200	NA	Chr15	24691032	24698167	AT3G17770.1	Dihydroxyacetone kinase
E3	rs1731411	Glyma.14G024400	NA	Chr14	1746860	1749862	AT3G25510.1	disease resistance protein (TIR-NBS-LRR class), putative
E3	rs1731411	Glyma.14G024500	NA	Chr14	1751063	1753753	AT3G25510.1	disease resistance protein (TIR-NBS-LRR class), putative
E3/E2/E1	rs11758049	Glyma.11G150700	1.9171	Chr11	11830281	11830805	AT1G22900.1	Disease resistance-responsive (dirigent-like protein) family protein
E3/E2/E1	rs11758049	Glyma.11G150300	NA	Chr11	11779688	11780782	AT1G22900.1	Disease resistance-responsive (dirigent-like protein) family protein
E3/E2/E1	rs11758049	Glyma.11G150400	NA	Chr11	11781547	11782474	AT1G65870.1	Disease resistance-responsive (dirigent-like protein) family protein
E2	rs57089675	Glyma.18G292900	1.9182	Chr18	57104247	57116996	AT1G66730.1	DNA LIGASE 6
E3/E2/E1	rs33193693	Glyma.11G237700	1.0892	Chr11	33203513	33233708	AT1G08260.1	DNA polymerase epsilon catalytic subunit
E2/E1	rs917378	Glyma.12G013600	NA	Chr12	980833	989353	AT5G55300.1	DNA topoisomerase I alpha
E2/E1	rs917378	Glyma.12G013500	NA	Chr12	976612	977910	AT5G55300.2	DNA topoisomerase I alpha
E2/E1	rs24670157	Glyma.15G201300	NA	Chr15	24734338	24738231	AT2G25620.1	DNA-binding protein phosphatase 1
E3	rs53468862	Glyma.18G246500	1.3596	Chr18	53399270	53403036	AT1G75670.1	DNA-directed RNA polymerases
E2	rs4477127	Glyma.01G040600	8.1293	Chr01	4389420	4392033	AT1G10350.1	DNAJ heat shock family protein
E3/E1	rs10499458	Glyma.10G083800	1.4531	Chr10	10402394	10408007	AT5G06410.1	DNAJ heat shock N-terminal domain-containing protein
E3/E2/E1	rs35631359	Glyma.10G131900	NA	Chr10	35538465	35539348	AT1G73875.1	DNAse I-like superfamily protein
E3	rs1731411	Glyma.14G023400	NA	Chr14	1661351	1661983	AT2G24670.1	Domain of unknown function (DUF313)
E3/E1	rs39714349	Glyma.10G162800	NA	Chr10	39698055	39703543	AT2G30580.1	DREB2A-interacting protein 2
E2/E1	rs28963005	Glyma.13G175600	NA	Chr13	29024509	29028387	AT3G05700.1	Drought-responsive family protein
E3	rs1731411	Glyma.14G024800	NA	Chr14	1785084	1786355	AT5G54880.1	DTW domain-containing protein
E3	rs44446658	Glyma.20G206700	NA	Chr20	44348018	44350601	AT3G23440.1	embryo sac development arrest 6
E3	rs1731411	Glyma.14G023600	1.0012	Chr14	1691809	1693795	AT3G20390.1	endoribonuclease L-PSP family protein
E3	rs44446658	Glyma.20G207800	NA	Chr20	44454753	44456895	AT3G23350.1	ENTH/VHS family protein
E3/E2/E1	rs33193693	Glyma.11G237400	NA	Chr11	33183295	33187974	AT5G65180.1	ENTH/VHS family protein
E2/E1	rs917378	Glyma.12G013800	2.7901	Chr12	999082	1002268	AT3G50790.1	esterase/lipase/thioesterase family protein
E3	rs42357728	Glyma.19G163800	NA	Chr19	42456513	42457650	AT2G31230.1	ethylene-responsive element binding factor 15
E3/E2/E1	rs33193693	Glyma.11G237900	NA	Chr11	33252757	33256652	AT5G10080.1	Eukaryotic aspartyl protease family protein
E3	rs37347397	Glyma.10G140200	NA	Chr10	37359804	37361404	AT4G01630.1	expansin A17
E1	rs1843998	Glyma.09G022600	NA	Chr09	1808637	1810238	AT4G20840.1	FAD-binding Berberine family protein
E2	rs1251586	Glyma.17G017900	NA	Chr17	1354199	1354970	AT1G55230.1	Family of unknown function (DUF716)
E2/E1	rs917378	Glyma.12G011500	NA	Chr12	833322	836973	AT4G38180.1	FAR1-related sequence 5
E2	rs1251586	Glyma.17G017600	NA	Chr17	1329064	1330481	AT3G23880.1	F-box and associated interaction domains-containing protein
E3	rs34654632	Glyma.12G186800	NA	Chr12	34749304	34751194	AT2G27310.1	F-box family protein
E2	rs8406199	Glyma.02G094600	NA	Chr02	8481019	8483686	AT2G39490.1	F-box family protein
E3	rs8406199	Glyma.02G094600	NA	Chr02	8481019	8483686	AT2G39490.1	F-box family protein
E3/E2/E1	rs35631359	Glyma.10G132100	NA	Chr10	35542027	35543163	AT3G06240.1	F-box family protein
E2	rs1251586	Glyma.17G018300	NA	Chr17	1380831	1381992	AT3G16210.1	F-box family protein
E3/E2/E1	rs33193693	Glyma.11G237200	1.25	Chr11	33175648	33178869	AT4G25630.1	fibrillarin 2
E2	rs57089675	Glyma.18G292600	NA	Chr18	57089703	57094991	AT5G13410.1	FKBP-like peptidyl-prolyl cis-trans isomerase family protein
E2/E1	rs24670157	Glyma.15G201100	NA	Chr15	24617337	24620882	AT1G19250.1	flavin-dependent monooxygenase 1
E3	rs53468862	Glyma.18G246800	3.9655	Chr18	53422491	53427433	AT3G25500.1	formin homology 1
E3	rs3534128	Glyma.16G037200	NA	Chr16	3532610	3535415	AT1G31220.1	Formyl transferase
E2	rs38563127	Glyma.02G201700	NA	Chr02	38589860	38590646	AT1G22040.1	Galactose oxidase/kelch repeat superfamily protein
E3	rs42357728	Glyma.19G162400	NA	Chr19	42319039	42323796	AT4G03030.1	Galactose oxidase/kelch repeat superfamily protein
E3/E2/E1	rs39790117	Glyma.03G185900	1.5118	Chr03	39767328	39768649	AT2G36830.1	gamma tonoplast intrinsic protein
E3/E2/E1	rs33193693	Glyma.11G236100	NA	Chr11	33098885	33107052	AT4G39640.1	gamma-glutamyl transpeptidase 1
E3/E1	rs39714349	Glyma.10G162000	1.348	Chr10	39625525	39629036	AT5G28840.1	GDP-D-mannose 3\',5\'-epimerase
E3	rs34585918	Glyma.12G185800	NA	Chr12	34673300	34673923	AT3G62020.1	germin-like protein 10
E3	rs34654632	Glyma.12G185800	NA	Chr12	34673300	34673923	AT3G62020.1	germin-like protein 10
E3	rs34654632	Glyma.12G185800	NA	Chr12	34673300	34673923	AT3G62020.1	germin-like protein 10
E3	rs37347397	Glyma.10G139700	3.7279	Chr10	37334283	37335503	AT3G62020.1	germin-like protein 10
E3	rs37347397	Glyma.10G139800	NA	Chr10	37338285	37339737	AT3G62020.1	germin-like protein 10
E2/E1	rs917378	Glyma.12G185800	NA	Chr12	34673300	34673923	AT3G62020.1	germin-like protein 10
E2/E1	rs28963005	Glyma.13G175100	NA	Chr13	28969904	28975782	AT5G46110.1	Glucose-6-phosphate/phosphate translocator-related
E3	rs18218600	Glyma.11G170300	NA	Chr11	18242402	18247271	AT3G47340.1	glutamine-dependent asparagine synthase 1
E3	rs18196571	Glyma.17G174400	NA	Chr17	18153382	18153897	AT5G41240.1	glutathione S-transferase THETA 2
E3	rs18054299	Glyma.09G099700	NA	Chr09	18118915	18119647	AT1G16300.1	glyceraldehyde-3-phosphate dehydrogenase of plastid 2
E2	rs4477127	Glyma.01G041300	NA	Chr01	4428651	4434734	AT1G27090.1	glycine-rich protein
E1	rs1843998	Glyma.09G022100	NA	Chr09	1762850	1765582	AT2G34690.1	Glycolipid transfer protein (GLTP) family protein
E3	rs44446658	Glyma.20G207400	NA	Chr20	44421651	44425329	AT2G33470.1	glycolipid transfer protein 1
E1	rs1843998	Glyma.09G023400	NA	Chr09	1885698	1893237	AT5G04885.1	Glycosyl hydrolase family protein
E3	rs34585918	Glyma.12G185200	NA	Chr12	34636904	34641602	AT2G27500.1	Glycosyl hydrolase superfamily protein
E3	rs34585918	Glyma.12G185200	NA	Chr12	34636904	34641602	AT2G27500.1	Glycosyl hydrolase superfamily protein
E3	rs34654632	Glyma.12G185200	NA	Chr12	34636904	34641602	AT2G27500.1	Glycosyl hydrolase superfamily protein
E2/E1	rs917378	Glyma.12G185200	NA	Chr12	34636904	34641602	AT2G27500.1	Glycosyl hydrolase superfamily protein
E2/E1	rs917378	Glyma.12G012500	NA	Chr12	915303	917557	AT5G66460.1	Glycosyl hydrolase superfamily protein
E3	rs38930326	Glyma.18G166600	NA	Chr18	38955092	38962893	AT3G07180.1	GPI transamidase component PIG-S-related
E3/E1	rs32815793	Glyma.04G150500	1.6517	Chr04	32893202	32895554	AT1G14920.1	GRAS family transcription factor family protein
E2/E1	rs28963005	Glyma.13G174900	2.4029	Chr13	28936881	28940997	AT1G28440.1	HAESA-like 1
E3	rs37347397	Glyma.10G139400	NA	Chr10	37321393	37324552	AT3G62040.1	Haloacid dehalogenase-like hydrolase (HAD) superfamily protein
E3/E2/E1	rs35631359	Glyma.10G131800	NA	Chr10	35534013	35536193	AT3G17450.1	hAT dimerisation domain-containing protein
E3/E1	rs29978290	Glyma.09G124000	NA	Chr09	30049773	30050165	AT5G33406.1	hAT dimerisation domain-containing protein / transposase-related
E3	rs18196571	Glyma.17G174900	NA	Chr17	18254893	18258935	AT4G36990.1	heat shock factor 4
E3	rs1731411	Glyma.14G024200	1.7801	Chr14	1727864	1733875	AT1G11660.1	heat shock protein 70 (Hsp 70) family protein
E3/E2/E1	rs33193693	Glyma.11G238000	NA	Chr11	33258732	33260314	AT4G39700.1	Heavy metal transport/detoxification superfamily protein
E2	rs57089675	Glyma.18G291700	NA	Chr18	57030553	57032566	AT5G17450.1	Heavy metal transport/detoxification superfamily protein
E2	rs1251586	Glyma.17G016800	NA	Chr17	1251586	1254330	AT5G19090.2	Heavy metal transport/detoxification superfamily protein
E2	rs4477127	Glyma.01G041700	NA	Chr01	4530106	4532731	AT3G01470.1	homeobox 1
E1	rs4964805	Glyma.02G056100	NA	Chr02	5041625	5043927	AT2G18350.1	homeobox protein 24
E2/E1	rs28963005	Glyma.13G175200	1.047	Chr13	28979340	28989140	AT1G28420.1	homeobox-1
E1	rs1843998	Glyma.09G023600	NA	Chr09	1916873	1923145	AT2G34710.1	Homeobox-leucine zipper family protein / lipid-binding START domain-containing protein
E3	rs34585918	Glyma.12G184700	2.3353	Chr12	34608320	34611560	AT3G04030.3	Homeodomain-like superfamily protein
E3	rs34585918	Glyma.12G184700	2.3353	Chr12	34608320	34611560	AT3G04030.3	Homeodomain-like superfamily protein
E3	rs34654632	Glyma.12G184700	2.3353	Chr12	34608320	34611560	AT3G04030.3	Homeodomain-like superfamily protein
E2/E1	rs917378	Glyma.12G184700	2.3353	Chr12	34608320	34611560	AT3G04030.3	Homeodomain-like superfamily protein
E1	rs2147095	Glyma.08G028000	1.1871	Chr08	2240012	2248690	AT4G12750.1	Homeodomain-like transcriptional regulator
E2/E1	rs917378	Glyma.12G183500	NA	Chr12	34455733	34463207	AT3G44530.2	homolog of histone chaperone HIRA
E3	rs42357728	Glyma.19G163200	2.6214	Chr19	42399105	42402260	AT4G14420.1	HR-like lesion-inducing protein-related
E2/E1	rs28963005	Glyma.13G176300	2.2416	Chr13	29056380	29057454	AT1G07400.1	HSP20-like chaperones superfamily protein
E2/E1	rs28963005	Glyma.13G176000	NA	Chr13	29041768	29042662	AT1G07400.1	HSP20-like chaperones superfamily protein
E2/E1	rs28963005	Glyma.13G175700	NA	Chr13	29033133	29034185	AT1G53540.1	HSP20-like chaperones superfamily protein
E2/E1	rs28963005	Glyma.13G176200	NA	Chr13	29047933	29048943	AT1G53540.1	HSP20-like chaperones superfamily protein
E3	rs36025778	Glyma.12G199700	NA	Chr12	36109433	36110821	AT1G03495.1	HXXXD-type acyl-transferase family protein
E3	rs36025778	Glyma.12G199800	NA	Chr12	36119518	36121636	AT1G03940.1	HXXXD-type acyl-transferase family protein
E3/E1	rs39714349	Glyma.10G162400	NA	Chr10	39661091	39664486	AT4G14550.1	indole-3-acetic acid inducible 14
E3/E2/E1	rs35979450	Glyma.12G197700	NA	Chr12	35885612	35887534	AT2G40340.1	Integrase-type DNA-binding superfamily protein
E3	rs42357728	Glyma.19G163700	NA	Chr19	42450312	42451114	AT3G23230.1	Integrase-type DNA-binding superfamily protein
E1	rs1843998	Glyma.09G023300	NA	Chr09	1879980	1884416	AT5G46920.1	Intron maturase, type II family protein
E2/E1	rs917378	Glyma.12G011600	NA	Chr12	847958	851575	AT5G13460.1	IQ-domain 11
E2	rs1251586	Glyma.17G017400	NA	Chr17	1313758	1315795	AT5G19040.1	isopentenyltransferase 5
E3/E1	rs29978290	Glyma.09G123600	1.7818	Chr09	29933116	29936695	AT3G17860.1	jasmonate-zim-domain protein 3
E1	rs4964805	Glyma.02G054200	NA	Chr02	4915245	4917897	AT1G19640.1	jasmonic acid carboxyl methyltransferase
E2/E1	rs917378	Glyma.12G183300	NA	Chr12	34411339	34416070	AT4G33790.1	Jojoba acyl CoA reductase-related male sterility protein
E2/E1	rs917378	Glyma.12G183400	NA	Chr12	34427496	34440319	AT4G33790.1	Jojoba acyl CoA reductase-related male sterility protein
E2	rs19738745	Glyma.08G235300	NA	Chr08	19777336	19778577	AT1G17860.1	Kunitz family trypsin and protease inhibitor protein
E2	rs19738745	Glyma.08G235400	3.2281	Chr08	19781264	19782288	AT1G73260.1	kunitz trypsin inhibitor 1
E3/E2/E1	rs33193693	Glyma.11G236800	NA	Chr11	33157016	33161441	AT5G09360.1	laccase 14
E3	rs42357728	Glyma.19G162900	NA	Chr19	42363530	42365269	AT2G42430.1	lateral organ boundaries-domain 16
E3	rs42357728	Glyma.19G163000	NA	Chr19	42374752	42375915	AT3G58190.1	lateral organ boundaries-domain 29
E2	rs19738745	Glyma.08G234600	NA	Chr08	19676790	19683763	AT1G54320.1	LEM3 (ligand-effect modulator 3) family protein / CDC50 family protein
E3	rs34654632	Glyma.12G186700	1.2528	Chr12	34736246	34740450	AT5G22320.1	Leucine-rich repeat (LRR) family protein
E3	rs38930326	Glyma.18G166300	NA	Chr18	38876917	38879111	AT1G06840.1	Leucine-rich repeat protein kinase family protein
E3	rs3534128	Glyma.16G037500	1.5526	Chr16	3542455	3548793	AT3G03770.1	Leucine-rich repeat protein kinase family protein
E1	rs2147095	Glyma.08G027400	NA	Chr08	2191401	2193930	AT5G35390.1	Leucine-rich repeat protein kinase family protein
E3	rs18054299	Glyma.09G099900	NA	Chr09	18139744	18160093	AT1G56130.1	Leucine-rich repeat transmembrane protein kinase
E2	rs57089675	Glyma.18G293800	1.2351	Chr18	57166496	57170812	AT3G02600.1	lipid phosphate phosphatase 3
E2	rs19738745	Glyma.08G235200	NA	Chr08	19758799	19759797	AT3G13850.1	LOB domain-containing protein 22
E1	rs2147095	Glyma.08G026800	NA	Chr08	2128838	2130596	AT5G47040.1	lon protease 2
E2/E1	rs917378	Glyma.12G012900	NA	Chr12	928448	932347	AT5G51410.1	LUC7 N_terminus domain-containing protein
E3	rs34654632	Glyma.12G186300	NA	Chr12	34717587	34719271	AT3G10230.1	lycopene cyclase
E1	rs4964805	Glyma.02G056200	NA	Chr02	5058088	5063387	AT1G75220.1	Major facilitator superfamily protein
E1	rs4964805	Glyma.02G056300	NA	Chr02	5065427	5071901	AT1G75220.1	Major facilitator superfamily protein
E2/E1	rs24670157	Glyma.15G201400	NA	Chr15	24738353	24741939	AT2G13100.1	Major facilitator superfamily protein
E3/E2/E1	rs39790117	Glyma.03G185000	NA	Chr03	39700234	39700965	AT2G39210.1	Major facilitator superfamily protein
E3/E2/E1	rs39790117	Glyma.03G185100	NA	Chr03	39704457	39706695	AT2G39210.1	Major facilitator superfamily protein
E3/E1	rs39714349	Glyma.10G163200	NA	Chr10	39716929	39719517	AT5G28680.1	Malectin/receptor-like protein kinase family protein
E3/E2/E1	rs33193693	Glyma.11G237600	NA	Chr11	33199244	33200733	AT3G16000.1	MAR binding filament-like protein 1
E2	rs57089675	Glyma.18G293100	-2.1375	Chr18	57124192	57128652	AT1G71140.1	MATE efflux family protein
E3	rs18196571	Glyma.17G175100	NA	Chr17	18294542	18302075	AT1G71870.1	MATE efflux family protein
E2	rs57089675	Glyma.18G293300	8.3517	Chr18	57136449	57140783	AT2G04090.1	MATE efflux family protein
E2	rs57089675	Glyma.18G293200	NA	Chr18	57131714	57135856	AT2G04090.1	MATE efflux family protein
E3	rs3534128	Glyma.16G038400	NA	Chr16	3626031	3633873	AT5G17930.1	MIF4G domain-containing protein / MA3 domain-containing protein
E2	rs8406199	Glyma.02G094200	NA	Chr02	8444775	8446814	AT3G12770.1	mitochondrial editing factor 22
E3	rs8406199	Glyma.02G094200	NA	Chr02	8444775	8446814	AT3G12770.1	mitochondrial editing factor 22
E1	rs2147095	Glyma.08G027900	NA	Chr08	2238240	2238952	AT5G41685.1	Mitochondrial outer membrane translocase complex, subunit Tom7
E2/E1	rs917378	Glyma.12G013100	NA	Chr12	946483	947858	AT4G25200.1	mitochondrion-localized small heat shock protein 23.6
E2	rs1251586	Glyma.17G018800	1.2133	Chr17	1405969	1411762	AT5G19010.1	mitogen-activated protein kinase 16
E3/E1	rs10499458	Glyma.10G084400	NA	Chr10	10483277	10485639	AT1G70890.1	MLP-like protein 43
E3/E1	rs39714349	Glyma.10G163600	NA	Chr10	39746503	39750663	AT1G64260.1	MuDR family transposase
E3/E2/E1	rs35979450	Glyma.12G199200	NA	Chr12	36048539	36050291	AT3G23250.1	myb domain protein 15
E3	rs36025778	Glyma.12G199200	NA	Chr12	36048539	36050291	AT3G23250.1	myb domain protein 15
E3	rs12891581	Glyma.19G061600	NA	Chr19	12792394	12797903	AT5G40350.1	myb domain protein 24
E3/E2/E1	rs35979450	Glyma.12G199100	NA	Chr12	36031074	36033488	AT5G65230.1	myb domain protein 53
E3	rs36025778	Glyma.12G199100	NA	Chr12	36031074	36033488	AT5G65230.1	myb domain protein 53
E3	rs37347397	Glyma.10G139000	-1.4221	Chr10	37289714	37292119	AT1G09540.1	myb domain protein 61
E3/E2/E1	rs35631359	Glyma.10G132200	NA	Chr10	35607026	35609620	AT4G13480.1	myb domain protein 79
E3/E1	rs26910547	Glyma.03G090800	NA	Chr03	26974147	26975370	AT3G47600.1	myb domain protein 94
E3	rs36025778	Glyma.12G199600	NA	Chr12	36093698	36095196	AT4G21440.1	MYB-like 102
E3/E1	rs10499458	Glyma.10G084100	NA	Chr10	10464506	10464691	NA	NA
E2	rs1251586	Glyma.17G017800	NA	Chr17	1347123	1348203	NA	NA
E2	rs1251586	Glyma.17G018700	NA	Chr17	1401810	1403032	NA	NA
E2	rs1251586	Glyma.17G018900	NA	Chr17	1412577	1414322	NA	NA
E3	rs12891581	Glyma.19G061700	NA	Chr19	12793682	12796374	NA	NA
E3	rs12891581	Glyma.19G061800	NA	Chr19	12825857	12834118	NA	NA
E3	rs1731411	Glyma.14G023800	NA	Chr14	1708107	1708262	NA	NA
E3	rs1731411	Glyma.14G025000	NA	Chr14	1787953	1788236	NA	NA
E3	rs18054299	Glyma.09G099600	NA	Chr09	18100113	18100745	NA	NA
E3	rs18196571	Glyma.17G174800	NA	Chr17	18213609	18214067	NA	NA
E1	rs1843998	Glyma.09G023900	NA	Chr09	1940017	1940265	NA	NA
E2	rs19738745	Glyma.03G187800	NA	Chr03	39889519	39900318	NA	NA
E2	rs19738745	Glyma.08G234800	NA	Chr08	19699170	19701260	NA	NA
E2/E1	rs24670157	Glyma.15G201500	5.1293	Chr15	24745471	24745863	NA	NA
E2/E1	rs24670157	Glyma.15G200900	NA	Chr15	24605852	24606427	NA	NA
E2/E1	rs28963005	Glyma.13G175900	NA	Chr13	29037506	29037867	NA	NA
E1	rs29415473	Glyma.05G110800	NA	Chr05	29508224	29508699	NA	NA
E3/E1	rs29978290	Glyma.09G123900	3.1104	Chr09	30004216	30005237	NA	NA
E3/E1	rs29978290	Glyma.09G123700	NA	Chr09	29997453	29998074	NA	NA
E3/E1	rs29978290	Glyma.09G124100	NA	Chr09	30051144	30053527	NA	NA
E3/E2/E1	rs33193693	Glyma.11G236700	NA	Chr11	33152002	33152623	NA	NA
E3/E2/E1	rs33193693	Glyma.11G236900	NA	Chr11	33162888	33164124	NA	NA
E3	rs34585918	Glyma.12G185000	-2.9727	Chr12	34621918	34622067	NA	NA
E3	rs34585918	Glyma.12G185000	-2.9727	Chr12	34621918	34622067	NA	NA
E3	rs34585918	Glyma.12G184100	NA	Chr12	34548687	34549034	NA	NA
E3	rs34585918	Glyma.12G184100	NA	Chr12	34548687	34549034	NA	NA
E3	rs34585918	Glyma.12G185300	NA	Chr12	34639556	34640109	NA	NA
E3	rs34585918	Glyma.12G185300	NA	Chr12	34639556	34640109	NA	NA
E3	rs34654632	Glyma.12G185000	-2.9727	Chr12	34621918	34622067	NA	NA
E3	rs34654632	Glyma.12G185300	NA	Chr12	34639556	34640109	NA	NA
E3	rs3534128	Glyma.16G037900	-1.8952	Chr16	3584655	3585466	NA	NA
E3	rs3534128	Glyma.16G036500	NA	Chr16	3467382	3467908	NA	NA
E3	rs3534128	Glyma.16G037300	NA	Chr16	3539228	3540786	NA	NA
E3	rs3534128	Glyma.16G037400	NA	Chr16	3540787	3541956	NA	NA
E3	rs3534128	Glyma.16G038100	NA	Chr16	3590425	3591074	NA	NA
E3/E2/E1	rs35631359	Glyma.10G132000	-1.585	Chr10	35539372	35540688	NA	NA
E3/E2/E1	rs35979450	Glyma.12G198300	NA	Chr12	35953883	35955032	NA	NA
E3/E2/E1	rs35979450	Glyma.12G198300	NA	Chr12	35953883	35955032	NA	NA
E3/E2/E1	rs35979450	Glyma.12G198900	NA	Chr12	36011432	36012911	NA	NA
E3/E2/E1	rs35979450	Glyma.12G199000	NA	Chr12	36016087	36017178	NA	NA
E3	rs36025778	Glyma.12G198900	NA	Chr12	36011432	36012911	NA	NA
E3	rs36025778	Glyma.12G199000	NA	Chr12	36016087	36017178	NA	NA
E3	rs37347397	Glyma.10G139100	NA	Chr10	37296655	37297547	NA	NA
E3	rs37347397	Glyma.10G139900	NA	Chr10	37347073	37347819	NA	NA
E3	rs37347397	Glyma.10G140600	NA	Chr10	37393815	37394068	NA	NA
E3	rs38930326	Glyma.18G166500	1.4445	Chr18	38910652	38912358	NA	NA
E3	rs38930326	Glyma.18G166100	NA	Chr18	38833290	38834753	NA	NA
E3	rs38930326	Glyma.18G166200	NA	Chr18	38835794	38839323	NA	NA
E3/E1	rs39714349	Glyma.10G163800	NA	Chr10	39770124	39770911	NA	NA
E3/E1	rs39714349	Glyma.10G163900	NA	Chr10	39770968	39773008	NA	NA
E3/E2/E1	rs39790117	Glyma.03G186000	NA	Chr03	39786359	39786775	NA	NA
E2/E1	rs40773008	Glyma.15G224000	NA	Chr15	40798593	40800909	NA	NA
E2/E1	rs40773008	Glyma.15G224100	NA	Chr15	40801659	40802276	NA	NA
E2/E1	rs40773008	Glyma.15G224300	NA	Chr15	40841399	40841650	NA	NA
E3	rs42357728	Glyma.19G162200	NA	Chr19	42296133	42296339	NA	NA
E3	rs42357728	Glyma.19G162300	NA	Chr19	42306008	42306822	NA	NA
E3	rs42357728	Glyma.19G163100	NA	Chr19	42393385	42394175	NA	NA
E3	rs42357728	Glyma.19G163400	NA	Chr19	42432842	42433231	NA	NA
E3	rs44446658	Glyma.20G207900	NA	Chr20	44459047	44459601	NA	NA
E3	rs44446658	Glyma.20G208200	NA	Chr20	44478720	44478947	NA	NA
E3	rs44446658	Glyma.20G208600	NA	Chr20	44502990	44503841	NA	NA
E3	rs44446658	Glyma.20G208700	NA	Chr20	44505398	44505845	NA	NA
E3	rs44446658	Glyma.20G209100	NA	Chr20	44540219	44540713	NA	NA
E2	rs4477127	Glyma.01G040800	NA	Chr01	4395069	4395257	NA	NA
E2	rs4477127	Glyma.01G041000	NA	Chr01	4397506	4397703	NA	NA
E2	rs4477127	Glyma.01G041800	NA	Chr01	4557097	4557489	NA	NA
E1	rs4964805	Glyma.02G054000	NA	Chr02	4910692	4912569	NA	NA
E1	rs4964805	Glyma.02G054100	NA	Chr02	4910697	4911463	NA	NA
E1	rs4964805	Glyma.02G054600	NA	Chr02	4952254	4953161	NA	NA
E1	rs4964805	Glyma.02G054700	NA	Chr02	4955285	4956170	NA	NA
E1	rs4964805	Glyma.02G055600	NA	Chr02	5010209	5010367	NA	NA
E1	rs4964805	Glyma.02G055700	NA	Chr02	5020334	5027409	NA	NA
E1	rs4964805	Glyma.02G056000	NA	Chr02	5035862	5036856	NA	NA
E3	rs53468862	Glyma.18G248900	5	Chr18	53562422	53564909	NA	NA
E3	rs53468862	Glyma.18G247900	NA	Chr18	53504626	53505620	NA	NA
E3	rs53468862	Glyma.18G248700	NA	Chr18	53557982	53558604	NA	NA
E3	rs53468862	Glyma.18G249000	NA	Chr18	53565060	53566525	NA	NA
E2	rs57089675	Glyma.18G291200	NA	Chr18	56991649	56992885	NA	NA
E2	rs57089675	Glyma.18G291300	NA	Chr18	56993982	56994478	NA	NA
E2	rs57089675	Glyma.18G292400	NA	Chr18	57076720	57077720	NA	NA
E2	rs57089675	Glyma.18G292700	NA	Chr18	57091259	57091527	NA	NA
E2	rs57089675	Glyma.18G293400	NA	Chr18	57143356	57144752	NA	NA
E2	rs57089675	Glyma.18G293700	NA	Chr18	57165439	57166071	NA	NA
E2/E1	rs917378	Glyma.12G185000	-2.9727	Chr12	34621918	34622067	NA	NA
E2/E1	rs917378	Glyma.12G011300	NA	Chr12	829956	830389	NA	NA
E2/E1	rs917378	Glyma.12G011900	NA	Chr12	870008	870980	NA	NA
E2/E1	rs917378	Glyma.12G012600	NA	Chr12	918419	919047	NA	NA
E2/E1	rs917378	Glyma.12G013900	NA	Chr12	1005754	1007345	NA	NA
E2/E1	rs917378	Glyma.12G182900	NA	Chr12	34386097	34386561	NA	NA
E2/E1	rs917378	Glyma.12G184100	NA	Chr12	34548687	34549034	NA	NA
E2/E1	rs917378	Glyma.12G184100	NA	Chr12	34548687	34549034	NA	NA
E2/E1	rs917378	Glyma.12G185300	NA	Chr12	34639556	34640109	NA	NA
E2/E1	rs28963005	Glyma.13G174700	2.0759	Chr13	28912927	28916764	AT4G28500.1	NAC domain containing protein 73
E3	rs34654632	Glyma.12G186200	NA	Chr12	34708678	34710549	AT5G22380.1	NAC domain containing protein 90
E3/E2/E1	rs33193693	Glyma.11G237000	NA	Chr11	33169449	33171449	AT5G10050.1	NAD(P)-binding Rossmann-fold superfamily protein
E3/E2/E1	rs33193693	Glyma.11G237300	NA	Chr11	33181017	33182012	AT5G10050.1	NAD(P)-binding Rossmann-fold superfamily protein
E3/E2/E1	rs33193693	Glyma.11G237100	NA	Chr11	33172417	33173178	AT5G65205.1	NAD(P)-binding Rossmann-fold superfamily protein
E2/E1	rs917378	Glyma.12G183100	NA	Chr12	34394666	34399161	AT2G27680.1	NAD(P)-linked oxidoreductase superfamily protein
E2/E1	rs917378	Glyma.12G011700	NA	Chr12	853112	856650	AT3G46530.1	NB-ARC domain-containing disease resistance protein
E2	rs4477127	Glyma.01G041400	NA	Chr01	4457128	4461721	AT1G69870.1	nitrate transporter 1.7
E3	rs34585918	Glyma.12G185700	NA	Chr12	34661426	34665639	AT2G27450.1	nitrilase-like protein 1
E3	rs34654632	Glyma.12G185700	NA	Chr12	34661426	34665639	AT2G27450.1	nitrilase-like protein 1
E3	rs34654632	Glyma.12G185700	NA	Chr12	34661426	34665639	AT2G27450.1	nitrilase-like protein 1
E2/E1	rs917378	Glyma.12G185700	NA	Chr12	34661426	34665639	AT2G27450.1	nitrilase-like protein 1
E3	rs34654632	Glyma.12G186900	NA	Chr12	34753427	34763019	AT2G27300.1	NTM1-like 8
E1	rs1843998	Glyma.09G023800	NA	Chr09	1936217	1941895	AT1G30500.2	nuclear factor Y, subunit A7
E2	rs4477127	Glyma.01G041900	NA	Chr01	4559162	4561594	AT2G05642.1	Nucleic acid-binding, OB-fold-like protein
E2/E1	rs28963005	Glyma.13G175500	NA	Chr13	29020872	29022588	AT2G33845.1	Nucleic acid-binding, OB-fold-like protein
E2	rs57089675	Glyma.18G291500	NA	Chr18	57008006	57011737	AT3G55430.1	O-Glycosyl hydrolases family 17 protein
E3/E2/E1	rs11758049	Glyma.11G150800	NA	Chr11	11842709	11846206	AT5G54160.1	O-methyltransferase 1
E3	rs1731411	Glyma.14G023700	NA	Chr14	1698258	1703173	AT1G50670.1	OTU-like cysteine protease family protein
E1	rs1843998	Glyma.09G022000	3.3012	Chr09	1755118	1757427	AT3G54950.1	patatin-like protein 6
E3/E1	rs39714349	Glyma.10G162600	NA	Chr10	39682643	39683429	AT3G04720.1	pathogenesis-related 4
E3/E1	rs39714349	Glyma.10G162700	NA	Chr10	39694483	39695169	AT3G04720.1	pathogenesis-related 4
E2/E1	rs917378	Glyma.12G012200	NA	Chr12	895961	899249	AT3G07970.1	Pectin lyase-like superfamily protein
E3/E2/E1	rs39790117	Glyma.03G185400	NA	Chr03	39724678	39728303	AT3G53190.1	Pectin lyase-like superfamily protein
E3	rs37347397	Glyma.10G139200	1.7104	Chr10	37299583	37309070	AT1G57590.1	Pectinacetylesterase family protein
E3	rs34585918	Glyma.12G184200	NA	Chr12	34550711	34552147	AT3G62890.1	Pentatricopeptide repeat (PPR) superfamily protein
E3	rs34585918	Glyma.12G184200	NA	Chr12	34550711	34552147	AT3G62890.1	Pentatricopeptide repeat (PPR) superfamily protein
E2/E1	rs917378	Glyma.12G184200	NA	Chr12	34550711	34552147	AT3G62890.1	Pentatricopeptide repeat (PPR) superfamily protein
E2/E1	rs917378	Glyma.12G184200	NA	Chr12	34550711	34552147	AT3G62890.1	Pentatricopeptide repeat (PPR) superfamily protein
E3	rs37347397	Glyma.10G138900	NA	Chr10	37251337	37253012	AT4G18750.1	Pentatricopeptide repeat (PPR) superfamily protein
E3/E1	rs10499458	Glyma.10G083900	NA	Chr10	10446674	10449655	AT5G06400.1	Pentatricopeptide repeat (PPR) superfamily protein
E3/E1	rs39714349	Glyma.10G162500	NA	Chr10	39673865	39675611	AT5G60960.1	Pentatricopeptide repeat (PPR) superfamily protein
E3	rs53468862	Glyma.18G248400	1.4203	Chr18	53539192	53544229	AT2G44140.1	Peptidase family C54 protein
E3	rs3534128	Glyma.16G037100	1.617	Chr16	3521388	3528089	AT5G35220.1	Peptidase M50 family protein
E3	rs12891581	Glyma.19G061900	NA	Chr19	12966313	12982373	AT5G14660.1	peptide deformylase 1B
E3	rs1731411	Glyma.14G023900	NA	Chr14	1707404	1710941	AT4G25130.1	peptide met sulfoxide reductase 4
E3	rs53468862	Glyma.18G248100	NA	Chr18	53511479	53516777	AT4G17070.1	peptidyl-prolyl cis-trans isomerases
E1	rs1843998	Glyma.09G022300	1.3501	Chr09	1786058	1789270	AT5G06720.1	peroxidase 2
E1	rs1843998	Glyma.09G022900	NA	Chr09	1830536	1833537	AT5G06720.1	peroxidase 2
E1	rs1843998	Glyma.09G022400	NA	Chr09	1795107	1797737	AT2G38380.1	Peroxidase superfamily protein
E1	rs1843998	Glyma.09G022700	NA	Chr09	1812955	1814473	AT2G38380.1	Peroxidase superfamily protein
E1	rs1843998	Glyma.09G023000	NA	Chr09	1837987	1840777	AT2G38380.1	Peroxidase superfamily protein
E1	rs1843998	Glyma.09G022500	NA	Chr09	1805052	1807394	AT5G06730.1	Peroxidase superfamily protein
E1	rs1843998	Glyma.09G022800	NA	Chr09	1823876	1828073	AT5G06730.1	Peroxidase superfamily protein
E2/E1	rs917378	Glyma.12G012800	NA	Chr12	925017	925703	AT3G47430.1	peroxin 11B
E3	rs44446658	Glyma.20G206800	NA	Chr20	44351334	44355483	AT4G14305.1	Peroxisomal membrane 22 kDa (Mpv17/PMP22) family protein
E2	rs8406199	Glyma.02G094800	NA	Chr02	8502025	8511131	AT3G55320.1	P-glycoprotein 20
E2	rs57089675	Glyma.18G291800	NA	Chr18	57038198	57048084	AT3G58140.1	phenylalanyl-tRNA synthetase class IIc family protein
E1	rs4964805	Glyma.02G053300	NA	Chr02	4873543	4876394	AT5G66410.1	phosducin-like protein 3 homolog
E3	rs44446658	Glyma.20G206900	1.6779	Chr20	44375607	44385721	AT3G23430.1	phosphate 1
E2/E1	rs917378	Glyma.12G013200	-1.6638	Chr12	955725	959879	AT3G47420.1	phosphate starvation-induced gene 3
E2	rs8406199	Glyma.02G093500	NA	Chr02	8320963	8329508	AT2G42010.1	phospholipase D beta 1
E3	rs8406199	Glyma.02G093500	NA	Chr02	8320963	8329508	AT2G42010.1	phospholipase D beta 1
E3/E1	rs39714349	Glyma.10G163700	1.6098	Chr10	39760358	39767916	AT2G37690.1	phosphoribosylaminoimidazole carboxylase, putative / AIR carboxylase, putative
E3/E2/E1	rs35979450	Glyma.12G199400	1.1154	Chr12	36079045	36082356	AT4G03280.1	photosynthetic electron transfer C
E3	rs36025778	Glyma.12G199400	1.1154	Chr12	36079045	36082356	AT4G03280.1	photosynthetic electron transfer C
E3	rs18196571	Glyma.17G174200	NA	Chr17	18107158	18108672	AT3G51700.1	PIF1 helicase
E2/E1	rs917378	Glyma.12G012700	NA	Chr12	920004	923697	AT2G45010.1	PLAC8 family protein
E3	rs37347397	Glyma.10G140100	NA	Chr10	37358316	37359003	AT5G50070.1	Plant invertase/pectin methylesterase inhibitor superfamily protein
E3	rs3534128	Glyma.16G037800	-1.1934	Chr16	3575465	3581939	AT2G21720.1	Plant protein of unknown function (DUF639)
E2	rs57089675	Glyma.18G294100	1.4888	Chr18	57178773	57181329	AT1G66840.1	Plant protein of unknown function (DUF827)
E3	rs18218600	Glyma.11G170500	NA	Chr11	18258445	18259560	AT5G58600.1	Plant protein of unknown function (DUF828)
E1	rs1843998	Glyma.09G023500	NA	Chr09	1904261	1904896	AT3G24060.1	Plant self-incompatibility protein S1 family
E3	rs44446658	Glyma.20G207100	NA	Chr20	44406842	44408412	AT3G23400.1	Plastid-lipid associated protein PAP / fibrillin family protein
E2/E1	rs917378	Glyma.12G012400	NA	Chr12	904135	909947	AT3G47450.2	P-loop containing nucleoside triphosphate hydrolases superfamily protein
E3	rs44446658	Glyma.20G207200	NA	Chr20	44412593	44416121	AT4G14330.1	P-loop containing nucleoside triphosphate hydrolases superfamily protein
E1	rs4964805	Glyma.02G053500	NA	Chr02	4883312	4885653	AT5G17760.1	P-loop containing nucleoside triphosphate hydrolases superfamily protein
E3	rs34654632	Glyma.12G186100	NA	Chr12	34697356	34697751	AT2G27385.2	Pollen Ole e 1 allergen and extensin family protein
E3	rs34654632	Glyma.12G186100	NA	Chr12	34697356	34697751	AT2G27385.2	Pollen Ole e 1 allergen and extensin family protein
E2/E1	rs917378	Glyma.12G186100	NA	Chr12	34697356	34697751	AT2G27385.2	Pollen Ole e 1 allergen and extensin family protein
E3	rs42357728	Glyma.19G162800	NA	Chr19	42347789	42359566	AT2G31320.1	poly(ADP-ribose) polymerase 2
E3	rs37347397	Glyma.10G139600	NA	Chr10	37327677	37331902	AT4G01650.2	Polyketide cyclase / dehydrase and lipid transport protein
E3	rs1731411	Glyma.14G025300	NA	Chr14	1813641	1823920	AT1G50840.1	polymerase gamma 2
E2/E1	rs28963005	Glyma.13G176100	NA	Chr13	29044458	29047344	AT4G05320.2	polyubiquitin 10
E2/E1	rs28963005	Glyma.13G176400	NA	Chr13	29058518	29061005	AT4G05320.2	polyubiquitin 10
E3	rs53468862	Glyma.18G249100	NA	Chr18	53566790	53568289	AT1G55190.1	PRA1 (Prenylated rab acceptor) family protein
E3	rs53468862	Glyma.18G247200	NA	Chr18	53457034	53458586	AT4G17800.1	Predicted AT-hook DNA-binding family protein
E3/E1	rs39714349	Glyma.10G163000	NA	Chr10	39707528	39709984	AT1G08770.1	prenylated RAB acceptor 1.E
E3	rs37347397	Glyma.10G140700	1.0264	Chr10	37415739	37419517	AT5G15610.2	Proteasome component (PCI) domain protein
E1	rs2147095	Glyma.08G027500	NA	Chr08	2195715	2199934	AT2G24370.1	Protein kinase protein with adenine nucleotide alpha hydrolases-like domain
E2	rs19738745	Glyma.08G235600	1.4212	Chr08	19803968	19808759	AT1G16670.1	Protein kinase superfamily protein
E1	rs2147095	Glyma.08G027100	NA	Chr08	2168348	2173550	AT2G07180.1	Protein kinase superfamily protein
E3/E1	rs32815793	Glyma.04G150300	NA	Chr04	32865909	32868399	AT2G40120.1	Protein kinase superfamily protein
E3	rs1731411	Glyma.14G025200	NA	Chr14	1802636	1810623	AT3G20530.1	Protein kinase superfamily protein
E2/E1	rs917378	Glyma.12G182600	NA	Chr12	34370775	34374852	AT3G44610.1	Protein kinase superfamily protein
E2/E1	rs28963005	Glyma.13G174800	NA	Chr13	28927266	28928267	AT5G46080.1	Protein kinase superfamily protein
E3	rs34654632	Glyma.12G186400	NA	Chr12	34720712	34724838	AT5G22350.1	Protein of unknown function (DUF1022)
E2/E1	rs28963005	Glyma.13G174500	2.3203	Chr13	28864361	28870617	AT5G24740.1	Protein of unknown function (DUF1162)
E2/E1	rs28963005	Glyma.13G174600	NA	Chr13	28884956	28910955	AT5G24740.1	Protein of unknown function (DUF1162)
E3	rs53468862	Glyma.18G247500	NA	Chr18	53477759	53479086	AT2G20940.1	Protein of unknown function (DUF1279)
E3/E2/E1	rs39790117	Glyma.03G184900	NA	Chr03	39691917	39697131	AT5G27730.1	Protein of unknown function (DUF1624)
E3	rs3534128	Glyma.16G037600	5.4019	Chr16	3558978	3562831	AT5G39890.1	Protein of unknown function (DUF1637)
E3/E1	rs39714349	Glyma.10G163100	NA	Chr10	39713280	39714743	AT1G08790.1	Protein of unknown function (DUF1685)
E3	rs34585918	Glyma.12G185600	NA	Chr12	34657682	34659080	AT5G22390.1	Protein of unknown function (DUF3049)
E3	rs34654632	Glyma.12G185600	NA	Chr12	34657682	34659080	AT5G22390.1	Protein of unknown function (DUF3049)
E3	rs34654632	Glyma.12G185600	NA	Chr12	34657682	34659080	AT5G22390.1	Protein of unknown function (DUF3049)
E2/E1	rs917378	Glyma.12G185600	NA	Chr12	34657682	34659080	AT5G22390.1	Protein of unknown function (DUF3049)
E2	rs57089675	Glyma.18G291600	NA	Chr18	57013834	57017413	AT2G39650.1	Protein of unknown function (DUF506)
E2	rs57089675	Glyma.18G294000	NA	Chr18	57176110	57177861	AT3G09110.1	Protein of unknown function (DUF674)
E2	rs57089675	Glyma.18G293900	NA	Chr18	57173334	57175247	AT3G09140.2	Protein of unknown function (DUF674)
E2/E1	rs28963005	Glyma.13G175000	NA	Chr13	28964956	28965813	AT4G18425.1	Protein of unknown function (DUF679)
E3	rs34585918	Glyma.12G185900	NA	Chr12	34674925	34675653	AT3G15040.1	Protein of unknown function, DUF584
E3	rs34654632	Glyma.12G185900	NA	Chr12	34674925	34675653	AT3G15040.1	Protein of unknown function, DUF584
E3	rs34654632	Glyma.12G185900	NA	Chr12	34674925	34675653	AT3G15040.1	Protein of unknown function, DUF584
E2/E1	rs917378	Glyma.12G185900	NA	Chr12	34674925	34675653	AT3G15040.1	Protein of unknown function, DUF584
E3	rs1731411	Glyma.14G023100	NA	Chr14	1639233	1640841	AT4G21970.1	Protein of unknown function, DUF584
E3/E2/E1	rs39790117	Glyma.03G185200	NA	Chr03	39713888	39720435	AT3G09880.1	Protein phosphatase 2A regulatory B subunit family protein
E3	rs18218600	Glyma.11G170200	NA	Chr11	18166537	18168852	AT2G30020.1	Protein phosphatase 2C family protein
E3	rs44446658	Glyma.20G207600	NA	Chr20	44433100	44435783	AT3G23360.1	Protein phosphatase 2C family protein
E2/E1	rs917378	Glyma.12G183200	1.0496	Chr12	34405877	34410951	AT4G21900.1	proteinaceous RNase P 3
E1	rs2147095	Glyma.08G027300	NA	Chr08	2185339	2190240	AT5G35400.1	Pseudouridine synthase family protein
E3	rs1731411	Glyma.14G024700	NA	Chr14	1781035	1783960	AT3G20500.1	purple acid phosphatase 18
E2/E1	rs917378	Glyma.12G012000	NA	Chr12	873907	886343	AT5G50400.1	purple acid phosphatase 27
E3/E2/E1	rs39790117	Glyma.03G186200	3.1979	Chr03	39791040	39795337	AT5G03530.1	RAB GTPase homolog C2A
E1	rs4964805	Glyma.02G055800	NA	Chr02	5023155	5024747	AT1G75250.1	RAD-like 6
E1	rs4964805	Glyma.02G055900	NA	Chr02	5029415	5033272	AT1G75250.1	RAD-like 6
E3	rs18196571	Glyma.17G174700	-3.0717	Chr17	18205313	18207538	AT5G09910.1	Ras-related small GTP-binding family protein
E2	rs8406199	Glyma.02G094100	NA	Chr02	8437661	8442310	AT5G59840.1	Ras-related small GTP-binding family protein
E3	rs8406199	Glyma.02G094100	NA	Chr02	8437661	8442310	AT5G59840.1	Ras-related small GTP-binding family protein
E3/E1	rs26910547	Glyma.03G090200	NA	Chr03	26849526	26852341	AT5G60900.1	receptor-like protein kinase 1
E3/E1	rs26910547	Glyma.03G090300	NA	Chr03	26855486	26860134	AT5G60900.1	receptor-like protein kinase 1
E3/E1	rs26910547	Glyma.03G090500	NA	Chr03	26893241	26896056	AT5G60900.1	receptor-like protein kinase 1
E3/E1	rs26910547	Glyma.03G090600	NA	Chr03	26899208	26903855	AT5G60900.1	receptor-like protein kinase 1
E2	rs4477127	Glyma.01G041600	NA	Chr01	4490538	4496387	AT1G27060.1	Regulator of chromosome condensation (RCC1) family protein
E1	rs2147095	Glyma.08G027200	NA	Chr08	2174201	2179450	AT2G26590.1	regulatory particle non-ATPase 13
E3	rs18196571	Glyma.17G174300	-1.6601	Chr17	18110601	18114769	AT4G36970.1	Remorin family protein
E3/E2/E1	rs11758049	Glyma.11G150100	NA	Chr11	11729195	11742571	AT4G30870.1	Restriction endonuclease, type II-like superfamily protein
E3	rs34585918	Glyma.12G185500	NA	Chr12	34651591	34655745	AT5G22400.1	Rho GTPase activating protein with PAK-box/P21-Rho-binding domain
E3	rs34654632	Glyma.12G185500	NA	Chr12	34651591	34655745	AT5G22400.1	Rho GTPase activating protein with PAK-box/P21-Rho-binding domain
E3	rs34654632	Glyma.12G185500	NA	Chr12	34651591	34655745	AT5G22400.1	Rho GTPase activating protein with PAK-box/P21-Rho-binding domain
E2/E1	rs917378	Glyma.12G185500	NA	Chr12	34651591	34655745	AT5G22400.1	Rho GTPase activating protein with PAK-box/P21-Rho-binding domain
E3	rs53468862	Glyma.18G246700	NA	Chr18	53412865	53417725	AT3G25480.1	Rhodanese/Cell cycle control phosphatase superfamily protein
E1	rs1843998	Glyma.09G024000	NA	Chr09	1942661	1944725	AT5G48760.1	Ribosomal protein L13 family protein
E3	rs44446658	Glyma.20G207500	NA	Chr20	44429860	44431251	AT4G27090.1	Ribosomal protein L14
E3	rs34585918	Glyma.12G184900	NA	Chr12	34618149	34620847	AT1G08360.1	Ribosomal protein L1p/L10e family
E3	rs34585918	Glyma.12G184900	NA	Chr12	34618149	34620847	AT1G08360.1	Ribosomal protein L1p/L10e family
E3	rs34654632	Glyma.12G184900	NA	Chr12	34618149	34620847	AT1G08360.1	Ribosomal protein L1p/L10e family
E2/E1	rs917378	Glyma.12G184900	NA	Chr12	34618149	34620847	AT1G08360.1	Ribosomal protein L1p/L10e family
E3	rs3534128	Glyma.16G036900	NA	Chr16	3507857	3510890	AT4G23620.1	Ribosomal protein L25/Gln-tRNA synthetase, anti-codon-binding domain
E3	rs3534128	Glyma.16G036200	NA	Chr16	3441325	3443715	AT1G80750.1	Ribosomal protein L30/L7 family protein
E2	rs1251586	Glyma.17G018600	NA	Chr17	1396210	1397975	AT1G07770.1	ribosomal protein S15A
E1	rs1843998	Glyma.09G023700	NA	Chr09	1934956	1935723	AT1G23410.1	Ribosomal protein S27a / Ubiquitin family protein
E3/E1	rs26910547	Glyma.03G090700	NA	Chr03	26918554	26921939	AT4G31700.1	ribosomal protein S6
E2	rs19738745	Glyma.08G234500	NA	Chr08	19639162	19648401	AT3G01650.1	RING domain ligase1
E2	rs57089675	Glyma.18G292200	NA	Chr18	57068565	57070893	AT2G01275.1	RING/FYVE/PHD zinc finger superfamily protein
E3/E2/E1	rs33193693	Glyma.11G236400	1.2465	Chr11	33130855	33138132	AT2G22120.2	RING/FYVE/PHD zinc finger superfamily protein
E3	rs42357728	Glyma.19G163600	NA	Chr19	42444145	42445526	AT1G04360.1	RING/U-box superfamily protein
E3	rs18054299	Glyma.09G099300	NA	Chr09	17991013	17995433	AT1G53490.1	RING/U-box superfamily protein
E2	rs1251586	Glyma.17G016900	8.7027	Chr17	1262509	1264413	AT3G06140.1	RING/U-box superfamily protein
E3/E2/E1	rs33193693	Glyma.11G236600	NA	Chr11	33146298	33147281	AT1G15100.1	RING-H2 finger A2A
E3/E1	rs10499458	Glyma.10G084500	NA	Chr10	10488502	10493007	AT5G22000.2	RING-H2 group F2A
E3	rs30791229	Glyma.19G086400	NA	Chr19	30704003	30704811	AT3G05950.1	RmlC-like cupins superfamily protein
E3	rs30791229	Glyma.19G086500	NA	Chr19	30721228	30722158	AT5G39160.1	RmlC-like cupins superfamily protein
E1	rs4964805	Glyma.02G054500	NA	Chr02	4946229	4953630	AT5G66470.1	RNA binding;GTP binding
E2	rs4477127	Glyma.01G040900	NA	Chr01	4396965	4402461	AT1G32490.1	RNA helicase family protein
E1	rs2147095	Glyma.08G027700	NA	Chr08	2210646	2219825	AT2G06990.1	RNA helicase, ATP-dependent, SK12/DOB1 protein
E3	rs53468862	Glyma.18G248200	NA	Chr18	53518644	53525249	AT2G44710.1	RNA-binding (RRM/RBD/RNP motifs) family protein
E2	rs1251586	Glyma.17G017500	NA	Chr17	1323973	1326840	AT5G19030.1	RNA-binding (RRM/RBD/RNP motifs) family protein
E2	rs8406199	Glyma.02G093700	2.7901	Chr02	8369377	8371867	AT5G59950.3	RNA-binding (RRM/RBD/RNP motifs) family protein
E3	rs8406199	Glyma.02G093700	2.7901	Chr02	8369377	8371867	AT5G59950.3	RNA-binding (RRM/RBD/RNP motifs) family protein
E3	rs42357728	Glyma.19G162000	NA	Chr19	42270422	42275257	AT3G04610.1	RNA-binding KH domain-containing protein
E2/E1	rs917378	Glyma.12G013400	NA	Chr12	970258	974669	AT5G17520.1	root cap 1 (RCP1)
E2/E1	rs40773008	Glyma.15G223800	NA	Chr15	40769986	40773406	AT3G10710.1	root hair specific 12
E3	rs44446658	Glyma.20G207300	NA	Chr20	44416690	44420213	AT2G33460.1	ROP-interactive CRIB motif-containing protein 1
E3	rs37347397	Glyma.10G139500	NA	Chr10	37323333	37327399	AT3G62030.3	rotamase CYP 4
E3	rs44446658	Glyma.20G209000	NA	Chr20	44526100	44532996	AT1G04430.1	S-adenosyl-L-methionine-dependent methyltransferases superfamily protein
E2	rs19738745	Glyma.08G234700	1.1745	Chr08	19684179	19708129	AT1G54310.2	S-adenosyl-L-methionine-dependent methyltransferases superfamily protein
E2	rs57089675	Glyma.18G292800	NA	Chr18	57096514	57102565	AT1G66680.1	S-adenosyl-L-methionine-dependent methyltransferases superfamily protein
E3/E2/E1	rs35631359	Glyma.10G132600	NA	Chr10	35727804	35731368	AT4G13330.1	S-adenosyl-L-methionine-dependent methyltransferases superfamily protein
E1	rs4964805	Glyma.02G053900	NA	Chr02	4904172	4907590	AT4G36470.1	S-adenosyl-L-methionine-dependent methyltransferases superfamily protein
E3/E2/E1	rs33193693	Glyma.11G237500	NA	Chr11	33188705	33192819	AT4G39680.1	SAP domain-containing protein
E3/E2/E1	rs11758049	Glyma.11G150200	NA	Chr11	11747259	11750388	AT1G50420.1	scarecrow-like 3
E2/E1	rs917378	Glyma.12G012100	NA	Chr12	890075	891356	AT1G50420.1	scarecrow-like 3
E3/E1	rs26910547	Glyma.03G090400	NA	Chr03	26879791	26880532	AT4G32300.1	S-domain-2 5
E3/E1	rs26910547	Glyma.03G090900	NA	Chr03	26981330	26988564	AT4G12910.1	serine carboxypeptidase-like 20
E3	rs18218600	Glyma.11G170600	NA	Chr11	18267420	18268796	AT3G63470.1	serine carboxypeptidase-like 40
E2/E1	rs917378	Glyma.12G013300	2.9518	Chr12	964404	969175	AT1G64860.1	sigma factor A
E1	rs1843998	Glyma.09G023200	NA	Chr09	1849211	1876149	AT1G30470.1	SIT4 phosphatase-associated family protein
E3/E2/E1	rs35979450	Glyma.12G198600	NA	Chr12	35997653	36000635	AT2G19130.1	S-locus lectin protein kinase family protein
E3/E2/E1	rs35979450	Glyma.12G198600	NA	Chr12	35997653	36000635	AT2G19130.1	S-locus lectin protein kinase family protein
E3/E2/E1	rs35979450	Glyma.12G198800	NA	Chr12	36004701	36007055	AT2G19130.1	S-locus lectin protein kinase family protein
E3/E2/E1	rs35979450	Glyma.12G198800	NA	Chr12	36004701	36007055	AT2G19130.1	S-locus lectin protein kinase family protein
E3/E2/E1	rs35979450	Glyma.12G198100	2.3264	Chr12	35931696	35951699	AT4G03230.1	S-locus lectin protein kinase family protein
E3/E2/E1	rs35979450	Glyma.12G198100	2.3264	Chr12	35931696	35951699	AT4G03230.1	S-locus lectin protein kinase family protein
E3/E2/E1	rs35979450	Glyma.12G198000	NA	Chr12	35923580	35928035	AT4G03230.1	S-locus lectin protein kinase family protein
E3/E2/E1	rs35979450	Glyma.12G198200	NA	Chr12	35947378	35948402	AT4G03230.1	S-locus lectin protein kinase family protein
E3/E2/E1	rs35979450	Glyma.12G198200	NA	Chr12	35947378	35948402	AT4G03230.1	S-locus lectin protein kinase family protein
E3/E2/E1	rs33193693	Glyma.11G238400	NA	Chr11	33276173	33284022	AT5G10180.1	slufate transporter 2;1
E3/E2/E1	rs33193693	Glyma.11G238500	NA	Chr11	33290540	33298235	AT5G10180.1	slufate transporter 2;1
E3	rs53468862	Glyma.18G248600	NA	Chr18	53552136	53557152	AT5G23520.1	smr (Small MutS Related) domain-containing protein
E2	rs1251586	Glyma.17G017100	NA	Chr17	1268221	1274210	AT5G19070.1	SNARE associated Golgi protein family
E3	rs53468862	Glyma.18G247400	NA	Chr18	53472652	53475496	AT2G20930.1	SNARE-like superfamily protein
E2	rs38563127	Glyma.02G201400	NA	Chr02	38539394	38547251	AT5G06140.1	sorting nexin 1
E3	rs38930326	Glyma.18G166400	NA	Chr18	38907174	38910543	AT3G07170.1	Sterile alpha motif (SAM) domain-containing protein
E3/E2/E1	rs11758049	Glyma.11G150500	NA	Chr11	11785084	11785461	AT5G48600.2	structural maintenance of chromosome 3
E2/E1	rs40773008	Glyma.15G224400	1.1108	Chr15	40847487	40859171	AT1G73100.1	SU(VAR)3-9 homolog 3
E2	rs8406199	Glyma.02G093400	NA	Chr02	8310112	8313215	AT1G01900.1	subtilase family protein
E3	rs8406199	Glyma.02G093400	NA	Chr02	8310112	8313215	AT1G01900.1	subtilase family protein
E3	rs1731411	Glyma.14G023200	NA	Chr14	1650823	1654542	AT1G28490.1	syntaxin of plants 61
E2/E1	rs917378	Glyma.12G183600	NA	Chr12	34465338	34467968	AT2G27610.1	Tetratricopeptide repeat (TPR)-like superfamily protein
E2	rs38563127	Glyma.02G201300	NA	Chr02	38506022	38523460	AT3G11540.1	Tetratricopeptide repeat (TPR)-like superfamily protein
E2	rs38563127	Glyma.02G201800	2.4957	Chr02	38611027	38614757	AT3G46790.1	Tetratricopeptide repeat (TPR)-like superfamily protein
E3/E2/E1	rs33193693	Glyma.11G238100	1.1217	Chr11	33261569	33264662	AT4G39820.1	Tetratricopeptide repeat (TPR)-like superfamily protein
E3	rs37347397	Glyma.10G140800	NA	Chr10	37420452	37421079	AT5G03560.2	Tetratricopeptide repeat (TPR)-like superfamily protein
E3	rs53468862	Glyma.18G246600	NA	Chr18	53408554	53412303	AT5G48390.1	Tetratricopeptide repeat (TPR)-like superfamily protein
E3	rs53468862	Glyma.18G246900	NA	Chr18	53429396	53432779	AT5G48370.1	Thioesterase/thiol ester dehydrase-isomerase superfamily protein
E2	rs4477127	Glyma.01G040700	NA	Chr01	4392159	4393458	AT5G39950.1	thioredoxin 2
E2	rs4477127	Glyma.01G041100	NA	Chr01	4403613	4404643	AT5G39950.1	thioredoxin 2
E2	rs4477127	Glyma.01G041200	NA	Chr01	4420529	4421978	AT5G39950.1	thioredoxin 2
E2	rs8406199	Glyma.02G094700	NA	Chr02	8499098	8500824	AT4G01470.1	tonoplast intrinsic protein 1;3
E3	rs8406199	Glyma.02G094700	NA	Chr02	8499098	8500824	AT4G01470.1	tonoplast intrinsic protein 1;3
E2/E1	rs917378	Glyma.12G012300	NA	Chr12	900156	901119	AT3G47440.1	tonoplast intrinsic protein 5;1
E3/E1	rs39714349	Glyma.10G163400	NA	Chr10	39727331	39731534	AT1G54460.1	TPX2 (targeting protein for Xklp2) protein family
E3/E1	rs10499458	Glyma.10G084200	NA	Chr10	10471132	10474818	AT2G35880.1	TPX2 (targeting protein for Xklp2) protein family
E1	rs2147095	Glyma.08G027800	1.6654	Chr08	2221005	2228300	AT5G20730.2	Transcriptional factor B3 family protein / auxin-responsive factor AUX/IAA-related
E3	rs30791229	Glyma.19G086300	NA	Chr19	30698458	30701660	AT4G33270.1	Transducin family protein / WD-40 repeat family protein
E3	rs3534128	Glyma.16G037700	NA	Chr16	3567350	3571451	AT2G43770.1	Transducin/WD40 repeat-like superfamily protein
E1	rs1843998	Glyma.09G023100	NA	Chr09	1843597	1848696	AT4G05410.1	Transducin/WD40 repeat-like superfamily protein
E2	rs57089675	Glyma.18G292300	1.9949	Chr18	57071963	57074669	AT1G36730.1	Translation initiation factor IF2/IF5
E3	rs1731411	Glyma.14G023300	NA	Chr14	1656550	1657752	AT5G54940.1	Translation initiation factor SUI1 family protein
E3	rs1731411	Glyma.14G024900	NA	Chr14	1787388	1790125	AT1G50740.1	Transmembrane proteins 14C
E3/E2/E1	rs11758049	Glyma.11G150900	NA	Chr11	11857713	11861641	AT1G29050.1	TRICHOME BIREFRINGENCE-LIKE 38
E3	rs44446658	Glyma.20G208100	NA	Chr20	44474620	44479242	AT1G19800.1	trigalactosyldiacylglycerol 1
E3/E2/E1	rs11758049	Glyma.11G150600	NA	Chr11	11808846	11810660	AT2G34970.1	Trimeric LpxA-like enzyme
E3/E2/E1	rs39790117	Glyma.03G185800	NA	Chr03	39757398	39763507	AT2G21170.1	triosephosphate isomerase
E3	rs18218600	Glyma.11G170400	NA	Chr11	18248944	18249893	AT1G19260.1	TTF-type zinc finger protein with HAT dimerisation domain
E1	rs4964805	Glyma.02G054300	NA	Chr02	4922224	4923173	AT1G19260.1	TTF-type zinc finger protein with HAT dimerisation domain
E3	rs53468862	Glyma.18G248500	NA	Chr18	53546286	53547227	AT1G19260.1	TTF-type zinc finger protein with HAT dimerisation domain
E3	rs53468862	Glyma.18G248800	NA	Chr18	53560798	53561939	AT1G19260.1	TTF-type zinc finger protein with HAT dimerisation domain
E1	rs4964805	Glyma.02G055300	NA	Chr02	4997177	5000647	AT2G18280.1	tubby like protein 2
E3/E2/E1	rs35979450	Glyma.12G198700	3.252	Chr12	36001658	36004086	AT5G62990.1	Ubiquitin carboxyl-terminal hydrolase family protein
E3/E2/E1	rs35979450	Glyma.12G198700	3.252	Chr12	36001658	36004086	AT5G62990.1	Ubiquitin carboxyl-terminal hydrolase family protein
E2/E1	rs917378	Glyma.12G011800	NA	Chr12	857542	865232	AT4G30890.1	ubiquitin-specific protease 24
E3	rs53468862	Glyma.18G247000	2.3626	Chr18	53433846	53444848	AT1G05675.1	UDP-Glycosyltransferase superfamily protein
E3	rs53468862	Glyma.18G247100	NA	Chr18	53443452	53444786	AT1G05675.1	UDP-Glycosyltransferase superfamily protein
E3	rs34654632	Glyma.12G186500	2.7694	Chr12	34725542	34726776	AT2G27370.1	Uncharacterised protein family (UPF0497)
E2	rs38563127	Glyma.02G200900	NA	Chr02	38467315	38469531	AT2G36100.1	Uncharacterised protein family (UPF0497)
E2	rs38563127	Glyma.02G201000	NA	Chr02	38477466	38479090	AT2G36100.1	Uncharacterised protein family (UPF0497)
E2	rs38563127	Glyma.02G201100	NA	Chr02	38497390	38499369	AT2G36100.1	Uncharacterised protein family (UPF0497)
E2	rs38563127	Glyma.02G201200	NA	Chr02	38503179	38504836	AT2G36100.1	Uncharacterised protein family (UPF0497)
E3	rs3534128	Glyma.16G037000	NA	Chr16	3515015	3520102	AT1G28760.1	Uncharacterized conserved protein (DUF2215)
E2	rs19738745	Glyma.08G235000	1.6464	Chr08	19730036	19732358	AT1G79510.1	Uncharacterized conserved protein (DUF2358)
E3	rs18054299	Glyma.09G099800	NA	Chr09	18134075	18134470	AT1G28280.1	VQ motif-containing protein
E3/E1	rs39714349	Glyma.10G163300	NA	Chr10	39725270	39726261	AT2G30620.1	winged-helix DNA-binding transcription factor family protein
E3	rs34585918	Glyma.12G183900	NA	Chr12	34507210	34511576	AT1G08290.1	WIP domain protein 3
E3	rs34585918	Glyma.12G183900	NA	Chr12	34507210	34511576	AT1G08290.1	WIP domain protein 3
E2/E1	rs917378	Glyma.12G183900	NA	Chr12	34507210	34511576	AT1G08290.1	WIP domain protein 3
E2/E1	rs917378	Glyma.12G183900	NA	Chr12	34507210	34511576	AT1G08290.1	WIP domain protein 3
E2	rs8406199	Glyma.02G093900	NA	Chr02	8402875	8406603	AT4G35550.1	WUSCHEL related homeobox 13
E3	rs8406199	Glyma.02G093900	NA	Chr02	8402875	8406603	AT4G35550.1	WUSCHEL related homeobox 13
E1	rs4964805	Glyma.02G053400	NA	Chr02	4879037	4882501	AT3G48670.1	XH/XS domain-containing protein
E3	rs18196571	Glyma.17G174500	NA	Chr17	18177832	18190685	AT5G67030.1	zeaxanthin epoxidase (ZEP) (ABA1)
E3	rs42357728	Glyma.19G162500	NA	Chr19	42327858	42329018	AT2G42410.1	zinc finger protein 11
E2/E1	rs40773008	Glyma.15G224200	NA	Chr15	40827323	40836767	AT5G13750.1	zinc induced facilitator-like 1
E2	rs19738745	Glyma.08G235500	NA	Chr08	19784096	19787000	AT1G26320.1	Zinc-binding dehydrogenase family protein
