# Supplementary material for: Genome-Wide Association and RNA-Seq Analyses Reveal a Potential Candidate Gene Related to Oil Content in Soybean Seeds
Source: Int J Mol Sci. 2024 Jul 25;25(15):8134. doi: 10.3390/ijms25158134 (PMC11311756; doi:10.3390/ijms25158134)
Supplement: Supplementary file 1 [file ijms-25-08134-s001.zip › TableS3.xlsx]

## Sheet: Sheet1
TableS3. The Co-expression Analysis of transcription factor and potential candidate genes
source	target	cor	dir
Glyma.18G248900	bZIP	-0.99999	negative
Glyma.18G248900	ZF-HD	-0.999466	negative
Glyma.18G248900	NAC	-0.99896	negative
Glyma.18G248900	ERF	-0.998419	negative
Glyma.18G248900	GRAS	-0.997987	negative
Glyma.18G248900	MYB_related	-0.997831	negative
Glyma.18G248900	MYB_related	-0.997488	negative
Glyma.18G248900	bHLH	-0.997003	negative
Glyma.18G248900	C2H2	-0.996441	negative
Glyma.18G248900	ERF	-0.996191	negative
Glyma.18G248900	HSF	-0.995238	negative
Glyma.18G248900	ERF	-0.993955	negative
Glyma.18G248900	ERF	-0.993454	negative
Glyma.18G248900	GATA	-0.993065	negative
Glyma.18G248900	C2H2	-0.992506	negative
Glyma.18G248900	NAC	-0.99246	negative
Glyma.18G248900	MYB_related	-0.992173	negative
Glyma.18G248900	Dof	-0.991664	negative
Glyma.18G248900	GRAS	-0.991242	negative
Glyma.18G248900	GRAS	-0.991197	negative
Glyma.18G248900	NAC	-0.990851	negative
Glyma.18G248900	CO-like	-0.990782	negative
Glyma.18G248900	bHLH	-0.99064	negative
Glyma.18G248900	MYB_related	-0.990344	negative
Glyma.18G248900	ERF	-0.990291	negative
Glyma.18G248900	C2H2	-0.989856	negative
Glyma.18G248900	G2-like	-0.988865	negative
Glyma.18G248900	MYB_related	-0.988508	negative
Glyma.18G248900	LBD	-0.98824	negative
Glyma.18G248900	HSF	-0.988	negative
Glyma.18G248900	MYB_related	-0.987842	negative
Glyma.18G248900	ARF	-0.98717	negative
Glyma.18G248900	ERF	-0.986204	negative
Glyma.18G248900	NAC	-0.985979	negative
Glyma.18G248900	ERF	-0.985762	negative
Glyma.18G248900	GRF	-0.984979	negative
Glyma.18G248900	MYB_related	-0.984914	negative
Glyma.18G248900	C3H	-0.984718	negative
Glyma.18G248900	C2H2	-0.984375	negative
Glyma.18G248900	bHLH	-0.983753	negative
Glyma.18G248900	G2-like	-0.983459	negative
Glyma.18G248900	CPP	-0.982258	negative
Glyma.18G248900	bHLH	-0.982094	negative
Glyma.18G248900	NAC	-0.981754	negative
Glyma.18G248900	MYB	-0.981014	negative
Glyma.18G248900	bZIP	0.980057	positive
Glyma.18G248900	C3H	0.980316	positive
Glyma.18G248900	Dof	0.980387	positive
Glyma.09G099500	bHLH	0.980397	positive
Glyma.18G248900	Dof	0.980916	positive
Glyma.18G248900	G2-like	0.98096	positive
Glyma.18G248900	YABBY	0.980996	positive
Glyma.18G248900	FAR1	0.981662	positive
Glyma.18G248900	Dof	0.981692	positive
Glyma.18G248900	ARR-B	0.981743	positive
Glyma.18G248900	NAC	0.981831	positive
Glyma.18G248900	ARF	0.981842	positive
Glyma.18G248900	E2F/DP	0.981907	positive
Glyma.18G248900	B3	0.982019	positive
Glyma.18G248900	AP2	0.982041	positive
Glyma.18G248900	FAR1	0.982114	positive
Glyma.18G248900	DBB	0.982118	positive
Glyma.18G248900	NAC	0.982121	positive
Glyma.09G099500	MYB	0.982466	positive
Glyma.18G248900	bZIP	0.982487	positive
Glyma.18G248900	HSF	0.982543	positive
Glyma.09G099500	bHLH	0.982558	positive
Glyma.18G248900	G2-like	0.982792	positive
Glyma.18G248900	C2H2	0.983105	positive
Glyma.18G248900	WRKY	0.983377	positive
Glyma.18G248900	AP2	0.983518	positive
Glyma.18G248900	C2H2	0.98385	positive
Glyma.18G248900	G2-like	0.983907	positive
Glyma.09G099500	GRAS	0.984013	positive
Glyma.18G248900	HSF	0.984224	positive
Glyma.18G248900	Nin-like	0.984586	positive
Glyma.18G248900	bHLH	0.984915	positive
Glyma.18G248900	Trihelix	0.985002	positive
Glyma.18G248900	Trihelix	0.985087	positive
Glyma.18G248900	GRAS	0.985225	positive
Glyma.18G248900	GRF	0.985377	positive
Glyma.18G248900	ERF	0.985541	positive
Glyma.18G248900	BES1	0.985874	positive
Glyma.18G248900	WRKY	0.986159	positive
Glyma.18G248900	C2H2	0.986193	positive
Glyma.18G248900	C3H	0.98636	positive
Glyma.09G099500	Dof	0.986556	positive
Glyma.18G248900	C3H	0.986668	positive
Glyma.18G248900	HSF	0.986753	positive
Glyma.18G248900	BES1	0.986789	positive
Glyma.18G248900	MYB_related	0.986862	positive
Glyma.18G248900	GRAS	0.986898	positive
Glyma.18G248900	HSF	0.986904	positive
Glyma.18G248900	NAC	0.986983	positive
Glyma.18G248900	LBD	0.987046	positive
Glyma.18G248900	WRKY	0.987116	positive
Glyma.09G099500	MYB	0.987242	positive
Glyma.09G099500	HSF	0.98728	positive
Glyma.18G248900	Dof	0.987506	positive
Glyma.18G248900	ZF-HD	0.987827	positive
Glyma.18G248900	MYB_related	0.987869	positive
Glyma.09G099500	ERF	0.987902	positive
Glyma.18G248900	HSF	0.988044	positive
Glyma.18G248900	bHLH	0.988254	positive
Glyma.18G248900	MIKC_MADS	0.988556	positive
Glyma.09G099500	Nin-like	0.988713	positive
Glyma.18G248900	MYB_related	0.988813	positive
Glyma.18G248900	C2H2	0.988817	positive
Glyma.18G248900	GRF	0.988962	positive
Glyma.18G248900	bZIP	0.989112	positive
Glyma.18G248900	G2-like	0.989132	positive
Glyma.18G248900	ZF-HD	0.989141	positive
Glyma.18G248900	TCP	0.989234	positive
Glyma.18G248900	bHLH	0.989352	positive
Glyma.09G099500	MYB	0.98954	positive
Glyma.18G248900	ARF	0.989747	positive
Glyma.18G248900	C2H2	0.989754	positive
Glyma.18G248900	MYB_related	0.989807	positive
Glyma.09G099500	ERF	0.989902	positive
Glyma.18G248900	ZF-HD	0.989904	positive
Glyma.18G248900	TCP	0.990091	positive
Glyma.18G248900	ERF	0.990225	positive
Glyma.09G099500	B3	0.990343	positive
Glyma.18G248900	LBD	0.990421	positive
Glyma.18G248900	C2H2	0.990435	positive
Glyma.18G248900	Trihelix	0.990465	positive
Glyma.18G248900	ERF	0.990712	positive
Glyma.18G248900	bZIP	0.990832	positive
Glyma.18G248900	TALE	0.990916	positive
Glyma.18G248900	GATA	0.990996	positive
Glyma.18G248900	Dof	0.991016	positive
Glyma.18G248900	C2H2	0.991133	positive
Glyma.18G248900	MIKC_MADS	0.991335	positive
Glyma.09G099500	LSD	0.991489	positive
Glyma.18G248900	bHLH	0.99157	positive
Glyma.18G248900	bHLH	0.99158	positive
Glyma.18G248900	SBP	0.991664	positive
Glyma.18G248900	SBP	0.991684	positive
Glyma.18G248900	ERF	0.991731	positive
Glyma.18G248900	HD-ZIP	0.991841	positive
Glyma.18G248900	ERF	0.991867	positive
Glyma.18G248900	LBD	0.991902	positive
Glyma.18G248900	MYB	0.991978	positive
Glyma.18G248900	bHLH	0.991987	positive
Glyma.18G248900	bZIP	0.992045	positive
Glyma.18G248900	LBD	0.992376	positive
Glyma.18G248900	ARF	0.992594	positive
Glyma.18G248900	WRKY	0.992599	positive
Glyma.18G248900	G2-like	0.99283	positive
Glyma.18G248900	NAC	0.992992	positive
Glyma.18G248900	bZIP	0.993148	positive
Glyma.18G248900	ERF	0.993344	positive
Glyma.18G248900	BES1	0.993732	positive
Glyma.18G248900	WOX	0.993961	positive
Glyma.18G248900	TALE	0.994006	positive
Glyma.18G248900	C2H2	0.994017	positive
Glyma.18G248900	G2-like	0.994082	positive
Glyma.18G248900	GRF	0.994105	positive
Glyma.18G248900	C3H	0.994497	positive
Glyma.18G248900	HD-ZIP	0.99451	positive
Glyma.18G248900	G2-like	0.994734	positive
Glyma.18G248900	ARR-B	0.994772	positive
Glyma.18G248900	NF-YB	0.994867	positive
Glyma.18G248900	ARF	0.994915	positive
Glyma.18G248900	MIKC_MADS	0.994977	positive
Glyma.18G248900	ERF	0.995042	positive
Glyma.18G248900	bHLH	0.995109	positive
Glyma.18G248900	MYB_related	0.995111	positive
Glyma.18G248900	TALE	0.995191	positive
Glyma.18G248900	ARF	0.995324	positive
Glyma.18G248900	bHLH	0.995339	positive
Glyma.18G248900	C2H2	0.995615	positive
Glyma.18G248900	WOX	0.995644	positive
Glyma.18G248900	WRKY	0.995845	positive
Glyma.18G248900	ARF	0.995936	positive
Glyma.18G248900	C2H2	0.996086	positive
Glyma.18G248900	GATA	0.99633	positive
Glyma.18G248900	bHLH	0.996347	positive
Glyma.18G248900	NAC	0.996354	positive
Glyma.18G248900	bZIP	0.996462	positive
Glyma.18G248900	bHLH	0.996488	positive
Glyma.18G248900	NF-YB	0.996635	positive
Glyma.18G248900	GRAS	0.996698	positive
Glyma.18G248900	bHLH	0.996907	positive
Glyma.18G248900	bHLH	0.996937	positive
Glyma.18G248900	MYB_related	0.997023	positive
Glyma.18G248900	WRKY	0.997109	positive
Glyma.09G099500	MIKC_MADS	0.997136	positive
Glyma.09G099500	bHLH	0.997152	positive
Glyma.18G248900	C2H2	0.997163	positive
Glyma.18G248900	bHLH	0.997303	positive
Glyma.18G248900	MYB	0.997351	positive
Glyma.18G248900	G2-like	0.997452	positive
Glyma.18G248900	C2H2	0.99747	positive
Glyma.18G248900	AP2	0.997576	positive
Glyma.18G248900	LBD	0.99762	positive
Glyma.18G248900	G2-like	0.997803	positive
Glyma.18G248900	DBB	0.998132	positive
Glyma.18G248900	NAC	0.998157	positive
Glyma.18G248900	HD-ZIP	0.998221	positive
Glyma.09G099500	C2H2	0.998333	positive
Glyma.18G248900	TALE	0.998467	positive
Glyma.18G248900	Dof	0.998704	positive
Glyma.18G248900	C2H2	0.998849	positive
Glyma.18G248900	AP2	0.998928	positive
Glyma.18G248900	G2-like	0.998931	positive
Glyma.18G248900	C3H	0.998946	positive
Glyma.18G248900	AP2	0.999059	positive
Glyma.18G248900	bHLH	0.999091	positive
Glyma.18G248900	HSF	0.999093	positive
Glyma.18G248900	HD-ZIP	0.999281	positive
Glyma.18G248900	WRKY	0.999322	positive
Glyma.18G248900	C3H	0.99935	positive
Glyma.18G248900	Nin-like	0.999387	positive
Glyma.18G248900	bHLH	0.999393	positive
Glyma.18G248900	C3H	0.999408	positive
Glyma.18G248900	MYB	0.999436	positive
Glyma.18G248900	G2-like	0.999466	positive
Glyma.18G248900	GRAS	0.999489	positive
Glyma.18G248900	MYB	0.999515	positive
Glyma.18G248900	G2-like	0.999544	positive
Glyma.18G248900	WRKY	0.999587	positive
Glyma.09G099500	ERF	0.999743	positive
Glyma.18G248900	bHLH	0.999747	positive
Glyma.09G099500	HD-ZIP	0.999762	positive
Glyma.18G248900	ARF	0.999798	positive
Glyma.18G248900	bHLH	0.999835	positive
Glyma.18G248900	G2-like	0.999855	positive
Glyma.18G248900	bZIP	0.999873	positive
Glyma.18G248900	C2H2	0.999893	positive
