# Supplementary material for: Genome-Wide Association and RNA-Seq Analyses Reveal a Potential Candidate Gene Related to Oil Content in Soybean Seeds
Source: Int J Mol Sci. 2024 Jul 25;25(15):8134. doi: 10.3390/ijms25158134 (PMC11311756; doi:10.3390/ijms25158134)
Supplement: Supplementary file 1 [file ijms-25-08134-s001.zip › TableS4.xlsx]

## Sheet: Sheet1
TableS4. The information of soybean association panel
Name	Country	Latitude (°N)	Longitude (°W)
Chamoshidou	China	48.29	128.08
Xiaolimoshidou	China	48.29	128.08
Zhongpin03-5373	China	40.145	116.275
L-59Peking	America	41.83	92.905
Zhongpin03-5355	China	40.145	116.275
Wuxing4	China	48.29	128.08
Xinke3hao	China	48.29	128.08
Jilinchalihua	China	43.35	126.285
Datunxiaoheidou	China	48.29	128.08
Gongye04L-141	China	48.29	128.08
Baichengmoshidou	China	43.35	126.285
Dongnong50	China	48.29	128.08
Zhongdou32	China	40.145	116.275
Zheng92116	China	48.29	128.08
nianshihuadou	China	48.29	128.08
Datunheidou	China	48.29	128.08
Duludou	China	48.29	128.08
Amsoy	America	41.83	92.905
Shishengchangye	China	48.29	128.08
Zhongzuo05-15	China	40.145	116.275
Hefeng37	China	48.29	128.08
L-79	America	41.83	92.905
Zhoudou11	China	48.29	128.08
Yudou16	China	48.29	128.08
Pingdinghuang	China	48.29	128.08
Kenjian23	China	48.29	128.08
Williams82	USA	41.83	92.905
Boige du	Germany	52.31	13.2
Zhonghuang37	China	40.145	116.275
ZhongzuoJ4032	China	40.145	116.275
Qinganheidou	China	48.29	128.08
Charleston	America	41.83	92.905
Heinong33	China	48.29	128.08
Handou5	China	48.29	128.08
Zhongpin03-5363	China	48.29	128.08
Yudou27	China	48.29	128.08
Qihuang31	China	48.29	128.08
Siliyuan	China	48.29	128.08
Liushitianhuancang	China	48.29	128.08
Heimoshidou	China	48.29	128.08
Dongnong8004	China	48.29	128.08
Zhongzuo00-63	China	40.145	116.275
Zhonghuang6	China	40.145	116.275
Zhongpin95-5388	China	40.145	116.275
Guizao1	China	48.29	128.08
Yudou15	China	48.29	128.08
L-10	Canada	41.83	92.905
Chasedou	China	48.29	128.08
Zhongdou27	China	40.145	116.275
Tiefeng31	China	48.29	128.08
Fangzhengmoshidou	China	48.29	128.08
century lx13	America	41.83	92.905
Zhongdou35	China	40.145	116.275
Sui03-3046	China	48.29	128.08
L-5	Canada	43.4	79.25
ZhongzuoJ4133	China	40.145	116.275
Sui02-339	China	48.29	128.08
Heihe05-1676	China	48.29	128.08
Dongnong42	China	48.29	128.08
Jinzhou4-1	China	40.845	121.995
Liaodou23	China	40.845	121.995
Liaodou3	China	40.845	121.995
Jilin47	China	40.845	121.995
Dongnong594	China	48.29	128.08
Tiedou51	China	40.845	121.995
Dunajika	China	40.845	121.995
Dongnong56	China	48.29	128.08
Suinong25	China	48.29	128.08
V111-4	China	43.35	126.285
L-57	America	41.83	92.905
Tiedou52	China	40.845	121.995
Dongnong47	China	48.29	128.08
Heihe45	China	48.29	128.08
Tongnong13	China	48.29	128.08
Tiedou58	China	40.845	121.995
Mengdou21	China	48.29	128.08
Longpin03-311	China	40.845	121.995
Bei1484	China	48.29	128.08
Liao98072	China	40.845	121.995
Zihua4	China	48.29	128.08
Baiqiu1	China	48.29	128.08
Liudou3	China	48.29	128.08
Huadou20	China	48.29	128.08
Zheng8516	China	48.29	128.08
Quandou7	China	48.29	128.08
Zhongte1	China	48.29	128.08
Yudou17	China	48.29	128.08
Shengli3	China	48.29	128.08
Fengshou6	China	48.29	128.08
Heihe48	China	48.29	128.08
Jiunong20	China	48.29	128.08
Mengdou19	China	48.29	128.08
Miaoyandou	China	48.29	128.08
Zhongpin03-5334	China	48.29	128.08
Ji06B7	China	48.29	128.08
Kenfeng22	China	48.29	128.08
Heinong55	China	48.29	128.08
Tiedou50	China	48.29	128.08
DongnongL-13	China	48.29	128.08
Dalihuang	China	48.29	128.08
Huachun1	China	48.29	128.08
Quandou253	China	48.29	128.08
Dongnong44	China	48.29	128.08
Sui05-7304	China	48.29	128.08
Xiangchundou13	China	48.29	128.08
Jidou12	China	48.29	128.08
Kenfeng14	China	48.29	128.08
Heihexiaohuangdou	China	48.29	128.08
Nenfeng11	China	48.29	128.08
Harosoy	America	35.8	78.8
Heersong2	China	48.29	128.08
Jinyuan1	China	48.29	128.08
Zhongpin03-5179	China	40.145	116.275
Bei4834	China	48.29	128.08
Edou7	China	48.29	128.08
Quandou8	China	48.29	128.08
Huaxia1	China	48.29	128.08
Dawudou	China	48.29	128.08
Dongnong48	China	48.29	128.08
Helongyoutai	China	48.29	128.08
Aika166	China	43.35	126.285
Hefeng35	China	48.29	128.08
Tiejiazi	China	43.35	126.285
Conrad	America	41.83	92.905
Nova	Italy	41.54	12.3
Beidou14	China	48.29	128.08
Huajiang2	China	48.29	128.08
Ken04-8579	China	48.29	128.08
Jiunong21	China	48.29	128.08
DY2004-5	China	43.35	126.285
Bayuehuang	China	43.35	126.285
Kangxian3	China	43.35	126.285
Yapoche	China	43.35	126.285
Zaoshu18	China	48.29	128.08
Suinong28	China	48.29	128.08
Wenfeng7	China	48.29	128.08
Ha04-1824	China	48.29	128.08
Sui04-5804	China	48.29	128.08
Hefeng52	China	48.29	128.08
Ji100	China	43.35	126.285
Tiedou54	China	40.845	121.995
Huaxia8	China	48.29	128.08
Mengdou9	China	48.29	128.08
Suinong1	China	48.29	128.08
L-21	Canada	43.4	79.25
Heidou	China	48.29	128.08
Dongnong46	China	48.29	128.08
Hongfeng11	China	48.29	128.08
Jidou17	China	48.29	128.08
Sui03-3952	China	48.29	128.08
Suinong20	China	48.29	128.08
Huajiang1	China	48.29	128.08
Hefeng50	China	48.29	128.08
Jiyu89	China	43.35	126.285
Hefeng25	China	48.29	128.08
