# Supplementary material for: Genome-Wide Association and RNA-Seq Analyses Reveal a Potential Candidate Gene Related to Oil Content in Soybean Seeds
Source: Int J Mol Sci. 2024 Jul 25;25(15):8134. doi: 10.3390/ijms25158134 (PMC11311756; doi:10.3390/ijms25158134)
Supplement: Supplementary file 1 [file ijms-25-08134-s001.zip › TableS5.xlsx]

## Sheet: Sheet1
Table S5. Primers used for qRT-PCR
Gene name	Primer Sequence(5'-3')
Glyma.03G186200-F	GCAGAGAAGAGGGTTTAGCACT
Glyma.03G186200-R	CACTGCTCCACATTTTCCCTTG
Glyma.09G022000-F	AACGGAATCATGGCAAACAAGG
Glyma.09G022000-R	TCTTCTGTGCCAACATCTCCTC
Glyma.09G124200-F	GGCTCTTAGTCAAACCACTCGA
Glyma.09G124200-R	CAAGCCACCAATCCTTCCTTTG
Glyma.18G293300-F	TGTTTGAACTGGGACTTGGACA
Glyma.18G293300-R	CTAATGACCGACCACCACTCAA
Actin 4-q-F	GTTTCAAGCTCTTGCTCGTAATCA
Actin 4-q-R	GTGTCAGCCATACTGTCCCCATTT
